# Supplementary material for: It’s positive to be negative: Achilles tendon work loops during human locomotion
Source: PLoS One. 2017 Jul 3;12(7):e0179976. doi: 10.1371/journal.pone.0179976 (PMC5495204; doi:10.1371/journal.pone.0179976)
Supplement: S1 File — (ZIP) [file pone.0179976.s001.zip]

Archive with 36 entries (33 files):
- S1_File/
- S1_File/.DS_Store
- __MACOSX/
- __MACOSX/S1_File/
- __MACOSX/S1_File/._.DS_Store
- S1_File/direct_mtj_ankle_moments_0p75.csv
- __MACOSX/S1_File/._direct_mtj_ankle_moments_0p75.csv
- S1_File/direct_mtj_ankle_moments_1p00.csv
- __MACOSX/S1_File/._direct_mtj_ankle_moments_1p00.csv
- S1_File/direct_mtj_ankle_moments_1p25.csv
- __MACOSX/S1_File/._direct_mtj_ankle_moments_1p25.csv
- S1_File/direct_mtj_tendon length_1p25.csv
- __MACOSX/S1_File/._direct_mtj_tendon length_1p25.csv
- S1_File/direct_mtj_tendon_length_0p75.csv
- __MACOSX/S1_File/._direct_mtj_tendon_length_0p75.csv
- S1_File/direct_mtj_tendon_length_1p00.csv
- __MACOSX/S1_File/._direct_mtj_tendon_length_1p00.csv
- S1_File/direct_tendon_ankle_moments_0p75.csv
- __MACOSX/S1_File/._direct_tendon_ankle_moments_0p75.csv
- S1_File/direct_tendon_ankle_moments_1p00.csv
- __MACOSX/S1_File/._direct_tendon_ankle_moments_1p00.csv
- S1_File/direct_tendon_ankle_moments_1p25.csv
- __MACOSX/S1_File/._direct_tendon_ankle_moments_1p25.csv
- S1_File/direct_tendon_tendon_length_0p75.csv
- __MACOSX/S1_File/._direct_tendon_tendon_length_0p75.csv
- S1_File/direct_tendon_tendon_length_1p00.csv
- __MACOSX/S1_File/._direct_tendon_tendon_length_1p00.csv
- S1_File/direct_tendon_tendon_length_1p25.csv
- __MACOSX/S1_File/._direct_tendon_tendon_length_1p25.csv
- S1_File/Electronic Supplementary Materials - File List.docx
- __MACOSX/S1_File/._Electronic Supplementary Materials - File List.docx
- S1_File/Electronic Supplementary Materials - File List.pdf
- __MACOSX/S1_File/._Electronic Supplementary Materials - File List.pdf
- S1_File/moment_arms.csv
- __MACOSX/S1_File/._moment_arms.csv
- __MACOSX/._S1_File
