# Supplementary material for: It’s positive to be negative: Achilles tendon work loops during human locomotion
Source: PLoS One. 2017 Jul 3;12(7):e0179976. doi: 10.1371/journal.pone.0179976 (PMC5495204; doi:10.1371/journal.pone.0179976)
Supplement: S1 File — (ZIP) [file pone.0179976.s001.zip › S1_File/direct_mtj_ankle_moments_0p75.csv]

-0.016173552	-0.010521893	-0.016093451	-0.013311789	-0.012662362	-0.010493472	-0.011915999	-0.01262265
-0.018272848	-0.01762941	-0.021802584	-0.018181871	-0.016594793	-0.014843938	-0.021656226	-0.013192815
-0.0180192	-0.01759858	-0.020914311	-0.017276975	-0.016603982	-0.015252136	-0.020757234	-0.013992282
-0.016725509	-0.016874262	-0.01900676	-0.015695343	-0.015397308	-0.015017111	-0.018825449	-0.014257496
-0.014712808	-0.015471135	-0.016469463	-0.013694484	-0.013271955	-0.014226204	-0.016383167	-0.012810072
-0.012466868	-0.013703608	-0.013770777	-0.011684354	-0.010880071	-0.013145202	-0.013862822	-0.010462988
-0.010530156	-0.011901164	-0.011359152	-0.010027542	-0.008864748	-0.012008448	-0.011665558	-0.008799917
-0.009214182	-0.010361144	-0.009534726	-0.008904285	-0.007659481	-0.011000802	-0.010002228	-0.008402261
-0.008589377	-0.009278941	-0.008421732	-0.008346978	-0.007270788	-0.010235757	-0.008911245	-0.008346616
-0.0084383	-0.008645747	-0.007988436	-0.008222854	-0.007452273	-0.009734131	-0.008319952	-0.008387258
-0.008514635	-0.008421944	-0.008086783	-0.008380845	-0.007880887	-0.009492355	-0.008094865	-0.008211456
-0.008637523	-0.008457585	-0.00853235	-0.008688494	-0.008283696	-0.009447881	-0.008149349	-0.008087316
-0.008747007	-0.008667925	-0.009125986	-0.009072708	-0.008532142	-0.009535857	-0.008414247	-0.008046394
-0.008858874	-0.008959746	-0.009738714	-0.009510585	-0.008615777	-0.009676647	-0.008799556	-0.008217982
-0.009007544	-0.009299917	-0.010306715	-0.010000196	-0.008593977	-0.009809569	-0.00927744	-0.008488002
-0.009192317	-0.009680852	-0.010834875	-0.010541817	-0.008560029	-0.009878429	-0.009849072	-0.008760617
-0.009383707	-0.010108543	-0.01136954	-0.011127536	-0.008587897	-0.009837774	-0.010486716	-0.009727253
-0.009546408	-0.010586617	-0.011984557	-0.011735451	-0.008718766	-0.009643581	-0.011195202	-0.010786375
-0.009653953	-0.011109968	-0.012727425	-0.012324064	-0.008958396	-0.009236315	-0.011998985	-0.011068191
-0.00968685	-0.011648774	-0.013605218	-0.012818702	-0.009259095	-0.008567428	-0.012849028	-0.012002241
-0.00963234	-0.012145361	-0.014552003	-0.01312148	-0.009545114	-0.007603647	-0.013633291	-0.012158914
-0.009475778	-0.012528463	-0.015442055	-0.013087816	-0.009714471	-0.00636449	-0.014223761	-0.010639827
-0.009192418	-0.012689129	-0.016077408	-0.012604048	-0.009673584	-0.00491645	-0.01451987	-0.009319624
-0.008755792	-0.012546182	-0.016259967	-0.011532618	-0.009339254	-0.003350036	-0.014473205	-0.008397967
-0.008129075	-0.011970188	-0.015819054	-0.009894383	-0.008662359	-0.001753102	-0.014017245	-0.00747136
-0.007299036	-0.010914696	-0.0146442	-0.007759351	-0.007600538	-0.000183713	-0.013134295	-0.005716576
-0.006269217	-0.009306917	-0.012710009	-0.005374754	-0.006168499	0.001318345	-0.011844148	-0.003281928
-0.005049105	-0.007215796	-0.010078347	-0.002984613	-0.004395105	0.002706657	-0.010223342	-0.000739275
-0.003659181	-0.004747193	-0.006943731	-0.000812364	-0.002359602	0.003898272	-0.00842342	0.000831104
-0.002131582	-0.002190794	-0.003666602	0.000924326	-0.000236409	0.004762404	-0.006584009	0.00113058
-0.000555099	0.000101448	-0.000675442	0.002062436	0.001713925	0.005151022	-0.004853352	0.001022025
0.000886396	0.001828139	0.001599329	0.002402015	0.003176863	0.004906058	-0.00337541	0.001224647
0.001925036	0.002695852	0.002840637	0.001865132	0.003785076	0.00394077	-0.002252692	0.00103218
0.002286844	0.002650691	0.00282065	0.000418413	0.003287676	0.001561544	-0.001599656	-9.53E-05
0.001797946	-0.000849489	0.001510172	-0.002114829	0.001610516	-0.006780917	-0.001509039	-0.001486653
0.000354115	-0.003632	-0.003659912	-0.010447559	-4.65E-03	-0.017868776	-0.002044295	-0.00262774
-0.003319586	-0.010266446	-0.010143395	-0.0393437	-0.013201091	-0.048960606	-0.00324896	-0.004230531
-0.034714804	-0.029804355	-0.027714249	-0.075193266	-0.062116982	-0.071903621	-0.004967633	-0.010800152
-0.082602515	-0.064357302	-0.064037059	-0.09587354	-0.102342526	-0.090993	-0.025554373	-0.035404618
-0.162880489	-0.091173819	-0.095258012	-0.109030021	-0.137946938	-0.101768647	-0.051033825	-0.074404545
-0.202344245	-0.105944373	-0.123370915	-0.110619057	-0.173413174	-0.10630571	-0.089991366	-0.103238319
-0.218344717	-0.100428302	-0.13110474	-0.09383654	-0.176954149	-0.088624078	-0.12947314	-0.105047897
-0.213357532	-0.064220145	-0.125547319	-0.062869221	-0.145894963	-0.055253059	-0.139794706	-0.076134267
-0.18792017	-0.015508744	-0.104209924	-0.026903593	-0.113038725	-0.017049028	-0.124924183	-0.032462451
-0.153068293	0.039033734	-0.069635159	0.012126649	-0.079401867	0.025350191	-0.101587022	0.006082372
-0.115909177	0.089563445	-0.025423349	0.054559525	-0.045958802	0.07094166	-0.060900908	0.046236578
-0.088722855	0.145084102	0.005193965	0.096286003	-0.018523052	0.119209698	-0.019121383	0.081902488
-0.061734125	0.201022617	0.037940485	0.135383499	0.017386502	0.160192667	0.029099563	0.114176912
-0.036299358	0.246768705	0.066548335	0.173923726	0.047717462	0.202029311	0.066472881	0.150103612
-0.009221849	0.300789621	0.095053062	0.211186681	0.08429829	0.241522122	0.10764018	0.192285841
0.009688375	0.345088244	0.120885032	0.242790423	0.119267239	0.282155086	0.145174689	0.229500382
0.028065234	0.386367126	0.142529048	0.272360514	0.150374016	0.316641561	0.181862143	0.273188763
0.045501354	0.422582888	0.16457053	0.295054949	0.181163631	0.349150668	0.215993252	0.317313076
0.058145378	0.454448941	0.175627372	0.31408165	0.218736973	0.381630774	0.244728922	0.369371514
0.077470805	0.489373588	0.18545119	0.332155323	0.247060881	0.411172161	0.267807654	0.419723887
0.094993983	0.516865382	0.19125073	0.351308373	0.287610132	0.440642038	0.292826109	0.475582842
0.115544525	0.541272713	0.199885746	0.372097536	0.323201384	0.473331135	0.317213332	0.534515774
0.139591716	0.566456454	0.203664451	0.39183758	0.359268899	0.500757949	0.337672111	0.586961395
0.160943074	0.589212339	0.211709872	0.406749068	0.399430057	0.526863925	0.356130139	0.639339269
0.183726962	0.611720207	0.214477879	0.42655496	0.43824453	0.554411412	0.379762524	0.684517364
0.208502776	0.634551467	0.226944503	0.441713508	0.479464211	0.579672849	0.397198433	0.72846065
0.226045896	0.656341349	0.234898435	0.45441132	0.523168585	0.604175087	0.4259562	0.77386485
0.255228547	0.680162835	0.249830431	0.471414397	0.570778725	0.62806917	0.447502277	0.817024692
0.280123211	0.703864945	0.256050232	0.492283882	0.619204809	0.650392636	0.473546651	0.866267084
0.302510603	0.732668331	0.268291645	0.509261188	0.670234725	0.671381128	0.501018009	0.908954542
0.338230516	0.754779425	0.280735708	0.531749631	0.722975345	0.693401278	0.526303984	0.954963641
0.369257166	0.786850901	0.301406601	0.555270355	0.777659363	0.714713996	0.553903361	1.002414981
0.403244586	0.81729947	0.322400236	0.579434115	0.836305174	0.738524397	0.584783504	1.048303749
0.444123128	0.849761255	0.348059077	0.609668899	0.890884734	0.762814456	0.616971508	1.094356918
0.482250604	0.88197341	0.379506289	0.645186344	0.949237355	0.79003064	0.653504708	1.13735115
0.524768959	0.918424851	0.411528983	0.678740539	1.005467433	0.819536082	0.688115186	1.17703579
0.56931436	0.952279772	0.452403983	0.72212436	1.06107419	0.853582783	0.727723984	1.21052504
0.611439294	0.985524996	0.496278751	0.764137672	1.114890625	0.895337074	0.77358776	1.24110001
0.663634657	1.024099277	0.544103518	0.810843189	1.173001323	0.936985615	0.817453057	1.269081467
0.71248877	1.056425614	0.59887908	0.858703381	1.22759483	0.984505907	0.86350837	1.29810188
0.763781889	1.09717718	0.660833519	0.910374343	1.283448199	1.036377656	0.909646643	1.321691705
0.818111088	1.137510427	0.725012719	0.962835562	1.346747623	1.089016598	0.962376258	1.346492965
0.872409558	1.171659957	0.791245482	1.014738687	1.401053007	1.142571923	1.010783822	1.373960998
0.931765139	1.211607026	0.861774926	1.067836153	1.458040777	1.197990417	1.056236065	1.397447961
0.986100201	1.250949755	0.933170706	1.121537069	1.513401643	1.248034875	1.109754783	1.425818675
1.044034394	1.285848178	1.003462659	1.173731968	1.556514893	1.293710945	1.156396028	1.450792397
1.098716865	1.319798363	1.0728225	1.215635304	1.592485252	1.329572766	1.204606512	1.476716623
1.147452382	1.348347872	1.140782609	1.260878398	1.622228597	1.357122696	1.244942985	1.502733085
1.195594435	1.369121555	1.199137204	1.296358098	1.63575728	1.369143466	1.279843479	1.516879622
1.234198341	1.384598458	1.25065554	1.323291417	1.638756848	1.368146835	1.307073814	1.526670225
1.269648481	1.39691853	1.289904135	1.344772566	1.628808529	1.356964447	1.328615367	1.529793107
1.29162017	1.388803436	1.315115606	1.354642164	1.594355504	1.330111635	1.347487976	1.522591486
1.298524348	1.364972151	1.323521873	1.383219607	1.550158495	1.283035545	1.352849865	1.502309627
1.302302126	1.356920228	1.33250194	1.368212382	1.490382007	1.211768847	1.34076446	1.468984643
1.291955777	1.304153412	1.328091349	1.321194291	1.405659189	1.119898099	1.32019228	1.433408315
1.258571647	1.229863623	1.286135345	1.240080715	1.289279522	1.021253734	1.292394971	1.373954184
1.192077744	1.12468169	1.217396924	1.152161527	1.1532499	0.908981406	1.25095166	1.272436464
1.097409882	1.024036605	1.117937619	1.04902166	1.010713565	0.794990503	1.183807016	1.146462882
0.972983509	0.898747285	1.00299855	0.928563376	0.859539099	0.673168059	1.081782186	1.020534239
0.818480944	0.759986225	0.877655704	0.776506666	0.693069251	0.542811385	0.935109504	0.868455696
0.642980879	0.5999357	0.733211988	0.600233637	0.515914524	0.414706038	0.771173881	0.693834808
0.446030375	0.43528026	0.566263239	0.417051474	0.347479709	0.285110458	0.59039303	0.502377734
0.249339027	0.271064048	0.392629002	0.244079896	0.19897948	0.170858204	0.39868254	0.307322613
0.08667251	0.120816336	0.211752059	0.106835475	0.07837437	0.076882286	0.223405444	0.15406121
-0.013854723	0.020024976	0.073133787	0.027531992	0.018152369	0.020542903	0.076999933	0.075759315
