# Supplementary material for: It’s positive to be negative: Achilles tendon work loops during human locomotion
Source: PLoS One. 2017 Jul 3;12(7):e0179976. doi: 10.1371/journal.pone.0179976 (PMC5495204; doi:10.1371/journal.pone.0179976)
Supplement: S1 File — (ZIP) [file pone.0179976.s001.zip › S1_File/direct_mtj_ankle_moments_1p00.csv]

-0.008568879	-0.016139788	-0.021086439	-0.020605158	-0.015225199	-0.013381702	-0.009449219	-0.008776071
-0.021774938	-0.022944064	-0.028658448	-0.022828989	-0.020919082	-0.017906689	-0.026508849	-0.017252437
-0.022369936	-0.023270187	-0.028124359	-0.022174589	-0.020605573	-0.018371224	-0.025783127	-0.017872441
-0.02186268	-0.022715186	-0.026259064	-0.020705984	-0.018793897	-0.018026576	-0.023835011	-0.019124029
-0.020344802	-0.021309729	-0.023389923	-0.018570451	-0.01609856	-0.017000422	-0.021177998	-0.019011521
-0.018017265	-0.019232655	-0.019964503	-0.016093243	-0.013384505	-0.015509171	-0.018246784	-0.016361515
-0.015293722	-0.016780859	-0.016461227	-0.013626669	-0.011209621	-0.013854044	-0.015436661	-0.01218856
-0.012716096	-0.014309637	-0.013308377	-0.011506344	-0.009736293	-0.012331509	-0.013027874	-0.008980273
-0.010677046	-0.012132706	-0.010811875	-0.009952475	-0.008907042	-0.011127066	-0.01116922	-0.00826991
-0.009409786	-0.0104775	-0.009130773	-0.009016512	-0.008577806	-0.010333066	-0.009883252	-0.008867313
-0.008832108	-0.009416909	-0.008269587	-0.008641328	-0.008571395	-0.009906084	-0.00913249	-0.009409552
-0.008753931	-0.008912813	-0.008115711	-0.008714244	-0.008791104	-0.009773826	-0.008842773	-0.009398937
-0.008992355	-0.00885854	-0.008491494	-0.009063985	-0.009167681	-0.009846561	-0.00891683	-0.009134261
-0.009369204	-0.009121491	-0.009201689	-0.009563011	-0.00960926	-0.010032132	-0.009251878	-0.009173888
-0.009781346	-0.009583201	-0.01006758	-0.010128304	-0.009976941	-0.010266184	-0.009748779	-0.009955531
-0.010173779	-0.010150815	-0.010972425	-0.010713527	-0.010219622	-0.010499614	-0.010353234	-0.011019376
-0.010522365	-0.010766302	-0.011849608	-0.011300238	-0.010385325	-0.010700682	-0.011044076	-0.011598931
-0.010818695	-0.01140144	-0.012686926	-0.011888229	-0.010568812	-0.010851762	-0.011820337	-0.011653426
-0.011066409	-0.012042652	-0.013507633	-0.012478605	-0.010877002	-0.010941101	-0.012666678	-0.011369127
-0.011272932	-0.012676672	-0.0143537	-0.013061229	-0.011316393	-0.010947512	-0.013561888	-0.011075537
-0.011435212	-0.013282026	-0.015244234	-0.013608477	-0.011885599	-0.010833106	-0.014482581	-0.011830327
-0.011542696	-0.013812694	-0.016163433	-0.014053944	-0.012576924	-0.010529197	-0.015370601	-0.0139696
-0.011574677	-0.014201025	-0.017035587	-0.014266278	-0.013279336	-0.009956334	-0.016135131	-0.016229106
-0.011465084	-0.014352555	-0.017715912	-0.014092012	-0.013446389	-0.009015631	-0.016675263	-0.017198503
-0.011056236	-0.014153748	-0.017998497	-0.013361745	-0.012580714	-0.007640858	-0.016879758	-0.016621454
-0.010156897	-0.013492772	-0.01766253	-0.011944816	-0.01100365	-0.005831152	-0.016620182	-0.014739265
-0.008640826	-0.012272753	-0.01652145	-0.009781289	-0.00919654	-0.003617068	-0.015794445	-0.011469051
-0.006475298	-0.010427427	-0.014488273	-0.007032325	-0.007180935	-0.001102835	-0.014371559	-0.007025604
-0.003836443	-0.007973861	-0.011606671	-0.003966567	-0.00515176	0.001567901	-0.012405019	-0.001208882
-0.000979639	-0.005002431	-0.008071379	-0.000924026	-0.002601386	0.004221096	-0.010034353	0.00577727
0.001841083	-0.001710573	-0.004197939	0.001738487	0.00063936	0.006630723	-0.007468954	0.01253393
0.004400559	0.001594003	-0.000414892	0.003760578	0.003890847	0.008561944	-0.004939749	0.016765461
0.006473368	0.004502404	0.002827419	0.004954779	0.006691635	0.009749853	-0.002654128	0.01690236
0.007727278	0.006585796	0.005123681	0.005159038	0.00865922	0.010010043	-0.000776306	1.38E-02
0.007861695	0.007503704	0.006206592	0.004343407	0.009492189	0.009251014	0.000537396	0.008664525
0.006696904	0.007076674	0.00597256	0.002559251	0.008913919	0.007410312	0.001135137	-0.00070115
0.004170255	0.005276506	0.004463556	0.000107918	0.006861279	0.004558884	0.000914553	-0.010928727
-0.003478493	0.00122041	0.001873362	-0.013256372	0.0030717	-0.004466032	-0.000104868	-0.02617763
-0.037133233	-0.016664645	-0.001532559	-0.041696203	-0.013617034	-0.03676363	-0.005672098	-0.058602715
-0.122496142	-0.040699132	-0.021221007	-0.076465312	-0.052249686	-0.076610169	-0.015780721	-0.089948164
-0.163124729	-0.065513872	-0.064437559	-0.094536515	-0.102374779	-0.095714329	-0.037344782	-0.108076511
-0.183051263	-0.086979189	-0.124647408	-0.105249679	-0.127891501	-0.12644709	-0.095587698	-0.10795781
-0.197196625	-0.09414223	-0.141261647	-0.109695347	-0.160785603	-0.151676744	-0.149429932	-0.07413275
-0.171488182	-0.079705976	-0.153080669	-0.091912348	-0.180164498	-0.145548466	-0.160197868	-0.011953689
-0.124191284	-0.038153446	-0.143763623	-0.055434719	-0.16761439	-0.116364166	-0.14901624	0.056307201
-0.078173175	0.022137374	-0.107304679	-0.00780746	-0.117372746	-0.08017872	-0.133801075	0.111700476
-0.038942261	0.089302733	-0.05761961	0.046167047	-0.061902254	-0.043398679	-0.097256906	0.159334741
0.001450078	0.158730104	-0.008154049	0.09392091	-0.008308945	-0.005039746	-0.041332355	0.210794826
0.043013603	0.224382295	0.044340334	0.148290734	0.042165887	0.032307127	0.022903199	0.260354159
0.073032692	0.289210254	0.087075716	0.200071336	0.088858014	0.065049758	0.071669427	0.308022869
0.099234782	0.3490166	0.126358101	0.246042163	0.131417692	0.093929268	0.121293179	0.356861658
0.122766394	0.402756872	0.160141067	0.287105639	0.171109435	0.125074157	0.163585399	0.400410035
0.144511181	0.451905793	0.180695494	0.326499247	0.205667487	0.153885606	0.205863211	0.442483542
0.162006113	0.486530955	0.198138155	0.358749553	0.245872739	0.180100876	0.239861526	0.479124407
0.179878136	0.516958976	0.211541435	0.385052022	0.285146304	0.205759666	0.2677663	0.513883919
0.196667413	0.545336009	0.219255118	0.406761165	0.317519789	0.232268532	0.292708592	0.556266112
0.215847717	0.564333661	0.223695099	0.426800713	0.348101434	0.259959542	0.313430552	0.5897161
0.237400264	0.584157652	0.228973557	0.445760702	0.378294781	0.286231693	0.33002126	0.627731781
0.264538941	0.602518033	0.225154452	0.46516105	0.409821529	0.309843135	0.347960564	0.666437237
0.291803765	0.619757897	0.221455472	0.486153767	0.444259547	0.333543982	0.360373283	0.701907785
0.317975765	0.634304586	0.22170816	0.508970216	0.482499119	0.361143388	0.37315047	0.731553104
0.3491525	0.654208344	0.224064964	0.538191827	0.524071972	0.391322151	0.387391399	0.760960961
0.380155709	0.675197144	0.22748602	0.564985913	0.569273025	0.421511566	0.403516974	0.789717001
0.413410891	0.695338785	0.235312025	0.592103505	0.613564087	0.453002963	0.420752381	0.814021049
0.451062104	0.721923838	0.248221458	0.621988524	0.66316992	0.487869933	0.443053742	0.839774676
0.490255687	0.744801052	0.263161519	0.652574386	0.718388718	0.524627509	0.474822733	0.868493389
0.530252185	0.777216342	0.283792826	0.68779612	0.77292871	0.562631497	0.504412581	0.890721386
0.575531093	0.805198154	0.309356836	0.724926392	0.828784616	0.60630946	0.541451801	0.918128621
0.619213951	0.836957932	0.345173477	0.7623588	0.887846339	0.648880023	0.576864938	0.946800968
0.664892515	0.873398025	0.384444853	0.804872134	0.945444007	0.696020631	0.611705082	0.975251236
0.715972376	0.911023627	0.425378662	0.851937076	1.00186447	0.746266043	0.657081163	1.002865357
0.762854581	0.947116943	0.478513896	0.90141404	1.060345025	0.794858767	0.698420159	1.035676858
0.809783909	0.985454328	0.535840537	0.952393271	1.117179426	0.844542645	0.747282906	1.072976833
0.862001549	1.029432867	0.600629002	1.004780477	1.172425747	0.89876256	0.801512817	1.111415856
0.912799402	1.072899665	0.68209193	1.061749448	1.228588924	0.957449205	0.856026777	1.157783011
0.969974088	1.114568563	0.766910796	1.126093993	1.285321833	1.020445733	0.907202255	1.209720157
1.024988118	1.165157128	0.852512665	1.193284524	1.341973205	1.084877481	0.958885031	1.256346924
1.077694983	1.213987901	0.950925175	1.25791094	1.400846718	1.149213838	1.015630466	1.310586122
1.136364644	1.258695648	1.043976946	1.326670184	1.459458097	1.214176784	1.068663703	1.36420971
1.189264085	1.308980912	1.132311968	1.386128878	1.512213293	1.277953311	1.119620954	1.414227489
1.238431431	1.353626749	1.223210831	1.448093362	1.565314029	1.337783338	1.170206303	1.470905
1.286383002	1.39519217	1.30369155	1.504869705	1.615906887	1.39020815	1.221678416	1.524039325
1.329553506	1.442516988	1.376239988	1.545327853	1.656722541	1.42989908	1.273909867	1.571960615
1.365953217	1.483207079	1.43873933	1.580962382	1.693513799	1.461595184	1.321232248	1.616599307
1.401356432	1.51378153	1.486488799	1.604593643	1.716371151	1.483509662	1.36446266	1.647754885
1.428974428	1.545193679	1.522599119	1.618872669	1.728226439	1.486576227	1.403794587	1.664519834
1.445647077	1.559449135	1.544232952	1.621936424	1.731688918	1.471928008	1.42901044	1.656843953
1.451647584	1.558876331	1.548175682	1.595423097	1.708894113	1.441843354	1.447532252	1.634643955
1.436122254	1.523498524	1.537166407	1.550766728	1.660656989	1.388225514	1.453401328	1.592850888
1.391219408	1.518867644	1.492451176	1.533860299	1.599968581	1.333262943	1.434752738	1.565802125
1.381359518	1.468825685	1.436808194	1.483988436	1.534735383	1.269248683	1.375691355	1.498602184
1.311991502	1.382212857	1.407701014	1.382750116	1.440912093	1.172261241	1.355197805	1.38692888
1.191553366	1.255486008	1.303524627	1.228080556	1.290891868	1.048950589	1.30204552	1.247497561
1.015997919	1.095566543	1.194889726	1.047652785	1.102346252	0.908404977	1.226832997	1.093864384
0.823379668	0.935201264	1.018445338	0.86248174	0.898800859	0.765128287	1.080061175	0.932299912
0.618703836	0.748887023	0.836164461	0.666442887	0.682931301	0.599741815	0.887357364	0.750137288
0.383941928	0.532001087	0.646188883	0.454439319	0.463068317	0.410193085	0.675058627	0.539715076
0.188136339	0.318209805	0.433954489	0.253640611	0.260407111	0.228842465	0.464659627	0.339126274
0.055643747	0.142335799	0.213059646	0.118041546	0.105455807	0.079910746	0.245712054	0.162965795
0.007330259	0.026272567	0.063794277	0.055902506	0.041279072	0.002957766	0.086547274	0.069588358
