# Supplementary material for: It’s positive to be negative: Achilles tendon work loops during human locomotion
Source: PLoS One. 2017 Jul 3;12(7):e0179976. doi: 10.1371/journal.pone.0179976 (PMC5495204; doi:10.1371/journal.pone.0179976)
Supplement: S1 File — (ZIP) [file pone.0179976.s001.zip › S1_File/direct_mtj_ankle_moments_1p25.csv]

-0.025383887	-0.016215452	-0.003793774	-0.015975412	-0.017883131	-0.017060752	-0.007918842	-0.015873982
-0.027827002	-0.027658158	-0.032100743	-0.028186597	-0.025036949	-0.0211322	-0.033216775	-0.021562751
-0.028603029	-0.028471686	-0.032162978	-0.027856273	-0.024658714	-0.021318011	-0.032596199	-0.021687167
-0.028228691	-0.028177901	-0.030770495	-0.02637878	-0.023280693	-0.020745516	-0.030582832	-0.022706606
-0.026564635	-0.026833349	-0.02836457	-0.024039848	-0.021041621	-0.019540001	-0.027584378	-0.023080403
-0.023764915	-0.024576928	-0.025273865	-0.021121991	-0.018215153	-0.017921252	-0.024033731	-0.021247549
-0.020227981	-0.021682071	-0.02194019	-0.017998077	-0.015185864	-0.016141302	-0.020359055	-0.017131339
-0.016514716	-0.018521336	-0.018705678	-0.015064936	-0.012371009	-0.014440674	-0.016939741	-0.012305497
-0.013197514	-0.015481004	-0.01583878	-0.012638566	-0.010133199	-0.012980309	-0.014007565	-0.008929912
-0.010702303	-0.012884997	-0.013527035	-0.010904543	-0.008659282	-0.011840396	-0.011677372	-0.00809001
-0.00920561	-0.010938093	-0.011899507	-0.009888327	-0.007954704	-0.011034715	-0.010033078	-0.00900858
-0.008655839	-0.009704963	-0.010915642	-0.0094999	-0.007886991	-0.010533378	-0.009090242	-0.009412465
-0.008788752	-0.009125281	-0.010513444	-0.009586608	-0.008257359	-0.010279685	-0.008763602	-0.008621883
-0.009318939	-0.009073954	-0.010589004	-0.009982269	-0.00886723	-0.010215759	-0.008908287	-0.008438544
-0.009999873	-0.009400409	-0.011026925	-0.010551853	-0.009558867	-0.010276206	-0.00938789	-0.008841612
-0.010673813	-0.009973323	-0.011721852	-0.011203193	-0.010228234	-0.010411655	-0.010069766	-0.00950548
-0.011267982	-0.010696518	-0.01256062	-0.011870263	-0.010828168	-0.010585383	-0.010874746	-0.010819014
-0.011770645	-0.011502923	-0.013481337	-0.012520021	-0.011348193	-0.010776844	-0.011764154	-0.011836269
-0.012202013	-0.012358366	-0.014445829	-0.013128507	-0.011807157	-0.010965682	-0.012729055	-0.012211837
-0.012598758	-0.013239603	-0.015434507	-0.013683764	-0.012241179	-0.011139607	-0.01375949	-0.012271552
-0.012995231	-0.014123836	-0.016441509	-0.014176438	-0.012691146	-0.011260203	-0.014842157	-0.012584185
-0.013405716	-0.014974802	-0.017441631	-0.014592659	-0.013188964	-0.011270196	-0.015953971	-0.013384917
-0.013818276	-0.01574256	-0.018386279	-0.014894496	-0.01372609	-0.011078899	-0.017038722	-0.014652865
-0.014155806	-0.016345133	-0.019195078	-0.015003103	-0.014232874	-0.010584644	-0.0179906	-0.016328405
-0.014268864	-0.016667631	-0.019735476	-0.014796404	-0.014565426	-0.009680895	-0.01867649	-0.018146224
-0.013930406	-0.016569997	-0.019806856	-0.014084579	-0.014471343	-0.008286922	-0.018967246	-0.019448801
-0.012858022	-0.015901202	-0.0192578	-0.012711123	-0.013685654	-0.006372378	-0.018749518	-0.019323442
-0.010803911	-0.01453229	-0.01795344	-0.010573563	-0.01196242	-0.00395512	-0.017907348	-0.017225354
-0.00769512	-0.012380207	-0.01583545	-0.007709783	-0.00917976	-0.001140953	-0.016315564	-0.013068824
-0.003752644	-0.009427032	-0.012943187	-0.004341868	-0.00541845	0.001927463	-0.0139311	-0.006656777
0.000529933	-0.005745059	-0.009395253	-0.000829992	-0.000967034	0.005063211	-0.010905666	0.001919024
0.004624135	-0.001540511	-0.005507587	0.002413738	0.003714777	0.008027202	-0.007522703	0.011388692
0.008144174	0.002819126	-0.001617551	0.005034051	0.008068725	0.010549576	-0.004098816	0.019786283
0.010816719	0.006805109	0.001906762	0.006780459	0.011524016	0.012332977	-0.000947098	0.02460714
0.012405353	0.009866234	0.004724849	0.007508413	0.013624637	0.013138273	0.001640914	0.024477346
0.012674128	0.011561852	0.006502955	0.007148555	0.014084655	0.012811604	0.003405733	0.020327892
0.011445975	0.011643532	0.007147183	0.005662813	0.012797264	0.011286677	0.004140383	0.01321375
0.00872432	0.010052112	0.006627479	0.000153463	0.009888289	0.008593002	0.003750652	0.003655408
0.004794169	0.006873342	0.004995994	-0.004076786	0.005784958	0.002116637	0.002210434	-0.012982672
-0.020500387	-0.001188468	0.002017366	-0.021367116	-0.005121765	-0.025766602	-0.000313084	-0.03928977
-0.090329926	-0.024576042	-0.00626543	-0.082181275	-0.044574937	-0.07270988	-0.015918449	-0.087259378
-0.193487685	-0.065537834	-0.01786562	-0.104360051	-0.118833734	-0.100487425	-0.068475265	-0.128596083
-0.214389874	-0.080376348	-0.072154411	-0.110396978	-0.145496964	-0.123596148	-0.182015408	-0.157977033
-0.227430962	-0.087576704	-0.124531735	-0.114674017	-0.206733909	-0.157678503	-0.201454056	-0.139410114
-0.208122154	-0.05976035	-0.150098018	-0.097673759	-0.230984107	-0.171183824	-0.208257335	-0.078562939
-0.1403811	-0.014257284	-0.154732731	-0.059689747	-0.197440657	-0.138478791	-0.17761736	0.001664227
-0.075294115	0.039322916	-0.145320765	-0.003069902	-0.127930811	-0.089838482	-0.1499023	0.086391604
-0.012223434	0.122926306	-0.118543047	0.060231341	-0.050046362	-0.034916973	-0.068727756	0.156560603
0.043658593	0.215656474	-0.069032262	0.120650097	0.016090575	0.022145375	0.027919541	0.229548058
0.086312093	0.294311799	0.007504273	0.186729892	0.077861687	0.075942772	0.106918453	0.305834635
0.128917293	0.369276686	0.076953854	0.241512057	0.127089431	0.136939838	0.164970973	0.389950425
0.169849644	0.431407918	0.13051639	0.295990346	0.17278366	0.193917168	0.21033576	0.466279924
0.198140569	0.493330613	0.164116404	0.341899176	0.220150775	0.242326527	0.249783411	0.541416587
0.227182075	0.539661587	0.200076037	0.380924506	0.272794856	0.286870126	0.290113588	0.610415646
0.258515418	0.586583505	0.22270457	0.420120881	0.3296917	0.324985517	0.319078939	0.673490344
0.286300966	0.63179918	0.242605536	0.450224629	0.380673394	0.354004054	0.347600142	0.725567286
0.305926514	0.66510397	0.255780769	0.471531426	0.420529159	0.373811361	0.372080319	0.770411879
0.318241288	0.693477154	0.261634702	0.490394291	0.467914617	0.398990874	0.385901045	0.814476381
0.335474734	0.713178593	0.272924292	0.509342116	0.50890902	0.42283736	0.405781951	0.852187477
0.353300287	0.731349095	0.271414272	0.527139674	0.544842194	0.444391089	0.413462887	0.884320641
0.374526358	0.748453244	0.267819681	0.546464273	0.574249199	0.467442209	0.424521592	0.914505727
0.401749012	0.763176428	0.265108129	0.565970836	0.605301371	0.490779929	0.441538691	0.94001767
0.4288721	0.778502078	0.262680131	0.58575042	0.637328516	0.521002607	0.4575169	0.957682137
0.459774926	0.793500952	0.262433883	0.615666044	0.682775042	0.558769553	0.472881448	0.970915413
0.494698885	0.808357553	0.264548132	0.648137181	0.730620778	0.597839904	0.491700299	0.983235717
0.53501511	0.825810192	0.276937512	0.676933752	0.77774982	0.638291352	0.520643299	0.990947915
0.57392067	0.845055012	0.295405345	0.70943535	0.823633882	0.681828477	0.551313331	0.99486875
0.614885546	0.870779768	0.319187383	0.738790556	0.876006638	0.727065685	0.582429385	0.998309449
0.658564753	0.895332983	0.348606252	0.777396563	0.928156341	0.775403753	0.625312381	1.003009335
0.705829636	0.92128125	0.388355412	0.821816917	0.979882534	0.826878083	0.665609452	1.001585866
0.754015392	0.950797663	0.433323334	0.87044054	1.029958778	0.882871794	0.717499752	1.009552935
0.803880286	0.979913077	0.492338307	0.924343953	1.081471591	0.943394553	0.764472791	1.023260259
0.854161185	1.009870325	0.551497038	0.983045773	1.125326193	1.001233309	0.811832558	1.04278668
0.905098489	1.043881603	0.622205329	1.049772389	1.169654235	1.060082065	0.866175344	1.06613382
0.954033271	1.083362777	0.704540713	1.116410039	1.220432285	1.115790154	0.926608207	1.096152536
1.004233006	1.125952214	0.790306439	1.182108007	1.261458453	1.170403039	0.984745835	1.132747244
1.050514166	1.173812173	0.883274214	1.247486478	1.307526881	1.221971489	1.0427382	1.177754488
1.10379352	1.222873869	0.983331391	1.317353331	1.355317679	1.277658456	1.106959549	1.231735954
1.15504633	1.267241763	1.084036951	1.381262895	1.407925507	1.328958208	1.165116311	1.294727884
1.211449541	1.318075868	1.188666631	1.450610987	1.463708734	1.383172674	1.219646165	1.363741822
1.264272215	1.366334536	1.289445766	1.51871784	1.52134221	1.432754092	1.280880411	1.437445543
1.319445028	1.421405624	1.378541409	1.578064656	1.579122993	1.475727544	1.332252454	1.516120906
1.373174495	1.476350971	1.45558703	1.631163001	1.641172802	1.513180752	1.373759458	1.591834344
1.426575544	1.530775822	1.522536729	1.678573461	1.700050502	1.539182441	1.420762459	1.66476169
1.472709879	1.579768752	1.57502527	1.714702566	1.749153299	1.553872184	1.465190038	1.735218814
1.511235328	1.629794294	1.609197889	1.73725094	1.7875722	1.549372486	1.504302968	1.789954928
1.541449754	1.667066957	1.628064062	1.743348528	1.81402508	1.528790117	1.533568775	1.827013082
1.561947989	1.692300307	1.632427603	1.727792156	1.818555317	1.494995236	1.552955347	1.834147692
1.564942996	1.697952268	1.627314931	1.695627283	1.802340275	1.440326757	1.552297986	1.809645915
1.533438696	1.677183971	1.600812745	1.606930557	1.756987649	1.350285008	1.537875546	1.74235992
1.473211967	1.615076528	1.559521439	1.532290706	1.635744755	1.274404194	1.487325059	1.685658256
1.423055004	1.543592585	1.457821757	1.511968849	1.603896534	1.191092546	1.383450345	1.617831254
1.344976717	1.499910381	1.376600002	1.388825677	1.480880518	1.068596276	1.367068868	1.505223342
1.175974197	1.328654941	1.321636428	1.232386451	1.312054675	0.911374308	1.241587923	1.316082097
0.956087502	1.149899716	1.148061602	0.984889164	1.057904801	0.715452699	1.113173145	1.109630692
0.698032755	0.900217158	1.000428941	0.735827438	0.773602902	0.516448865	0.893117156	0.896661421
0.444378322	0.654921971	0.757473108	0.486358707	0.512203029	0.314677556	0.634972396	0.627613155
0.199070946	0.391117279	0.491940211	0.248317237	0.268394109	0.123031046	0.384460145	0.353260351
0.026035597	0.163036577	0.249114466	0.106010745	0.09423979	0.008133505	0.170181605	0.152661874
0.00429926	0.020028059	0.079494802	0.047488954	0.039470456	-0.00758699	0.074195552	0.072162563
