# Supplementary material for: It’s positive to be negative: Achilles tendon work loops during human locomotion
Source: PLoS One. 2017 Jul 3;12(7):e0179976. doi: 10.1371/journal.pone.0179976 (PMC5495204; doi:10.1371/journal.pone.0179976)
Supplement: S1 File — (ZIP) [file pone.0179976.s001.zip › S1_File/direct_mtj_tendon length_1p25.csv]

7.3851	10.947	1.5309	12.6037	13.7916	7.2158	11.6226	11.9333
6.5416	9.5293	1.0985	10.7892	12.2373	6.2964	10.2839	10.808
5.5824	7.7763	0.7249	8.777	10.3871	5.201	8.8336	9.7897
4.5171	5.888	0.4007	6.7264	8.4007	4.0248	7.3988	9.0839
3.3776	4.0973	0.144	4.8001	6.4881	2.8696	6.1072	8.7903
2.2339	2.6217	0	3.1332	4.8707	1.8296	5.0694	8.8859
1.198	1.617	0.0327	1.8117	3.7304	0.982	4.3625	9.2501
0.4088	1.1474	0.3093	0.8654	3.1632	0.3808	4.0194	9.7217
0	1.18	0.8804	0.2773	3.1562	0.0534	4.0235	10.1638
0.061	1.6048	1.7561	0.004	3.5969	0	4.3124	10.5101
0.6041	2.2753	2.8874	0	4.3102	0.1949	4.7901	10.7741
1.5517	3.0548	4.1609	0.2336	5.1091	0.5903	5.3478	11.0219
2.7526	3.8523	5.4178	0.6889	5.8418	1.1229	5.8889	11.3274
4.023	4.6334	6.4918	1.3519	6.4216	1.7228	6.3479	11.7334
5.1982	5.4045	7.2535	2.189	6.8342	2.3245	6.6967	12.2351
6.1726	6.181	7.6427	3.1279	7.12	2.877	6.936	12.7875
6.9146	6.9583	7.6794	4.0564	7.3402	3.3513	7.0792	13.3265
7.4521	7.7007	7.4524	4.8431	7.5414	3.7428	7.1386	13.7916
7.8411	8.3524	7.0947	5.3796	7.7351	4.0665	7.1233	14.1413
8.136	8.8624	6.7557	5.6253	7.9	4.3483	7.0462	14.36
8.3764	9.2072	6.576	5.6321	8.0023	4.6145	6.9344	14.4578
8.5937	9.4008	6.6648	5.535	8.0209	4.8855	6.8328	14.4642
8.823	9.4874	7.0749	5.5076	7.9648	5.1746	6.7962	14.4179
9.106	9.5246	7.7825	5.7051	7.8748	5.4904	6.8725	14.3559
9.4797	9.5642	8.6822	6.2145	7.8123	5.8386	7.0853	14.3046
9.9609	9.6408	9.6079	7.032	7.8407	6.2214	7.4246	14.2774
10.5378	9.7689	10.3816	8.0723	8.0061	6.6361	7.8487	14.2768
11.1747	9.9467	10.8709	9.2035	8.3244	7.0721	8.2972	14.299
11.8258	10.162	11.0342	10.2912	8.7761	7.5123	8.7074	14.338
12.4503	10.3982	10.9341	11.235	9.3118	7.9359	9.0296	14.3871
13.0203	10.6383	10.7156	11.9876	9.8657	8.3247	9.2365	14.4411
13.5209	10.8675	10.5588	12.5539	10.3729	8.6696	9.3263	14.4973
13.9468	11.0768	10.6236	12.9797	10.7871	8.9752	9.3202	14.5566
14.3004	11.265	11.0039	13.3343	11.0918	9.2593	9.2546	14.6227
14.5955	11.4392	11.7052	13.6924	11.3014	9.5468	9.1711	14.6994
14.861	11.6123	12.6505	14.1163	11.4532	9.8581	9.1076	14.7877
15.1427	11.7988	13.7109	14.6426	11.5931	10.1986	9.0915	14.8841
15.4973	12.0096	14.7471	15.2758	11.7597	10.554	9.1377	14.9816
15.9808	12.2474	15.6455	15.9908	11.9725	10.8945	9.2508	15.0735
16.6324	12.5056	16.3398	16.7428	12.2261	11.1878	9.4283	15.1579
17.4598	12.7698	16.8167	17.4801	12.4924	11.4128	9.6638	15.24
18.4296	13.0234	17.1101	18.1571	12.7298	11.5672	9.9486	15.3307
19.4683	13.2535	17.2875	18.7457	12.8954	11.6649	10.2722	15.4419
20.4776	13.4557	17.4324	19.2401	12.9586	11.727	10.6232	15.5818
21.3588	13.6357	17.6248	19.6562	12.9113	11.7713	10.9894	15.7523
22.0404	13.8055	17.9245	20.0223	12.7723	11.8061	11.3592	15.9509
22.4959	13.9766	18.3588	20.3673	12.5846	11.8299	11.7216	16.174
22.7472	14.1529	18.9158	20.7094	12.4054	11.8346	12.065	16.4208
22.8535	14.3259	19.5439	21.0501	12.2902	11.8099	12.3737	16.6928
22.8921	14.4723	20.1609	21.3735	12.2749	11.7454	12.6242	16.9895
22.9353	14.5565	20.6723	21.6493	12.3607	11.6311	12.7825	17.301
23.0288	14.5342	20.9921	21.8354	12.5069	11.456	12.8047	17.6013
23.1728	14.3584	21.0623	21.8811	12.6367	11.2069	12.6434	17.8454
23.3113	13.9854	20.8629	21.7296	12.6542	10.8675	12.2588	17.9732
23.3354	13.3796	20.4115	21.3252	12.4696	10.4205	11.6327	17.9193
23.1028	12.5175	19.7526	20.6233	12.0228	9.8504	10.7802	17.6254
22.4701	11.3911	18.9394	19.6022	11.297	9.1481	9.7536	17.0526
21.3291	10.0087	18.0169	18.2701	10.3175	8.3139	8.6337	16.1886
19.6333	8.3947	17.0106	16.6644	9.1392	7.3595	7.5102	15.0503
17.4069	6.5854	15.9266	14.8411	7.8279	6.3061	6.4559	13.6787
14.737	4.6235	14.7616	12.8615	6.4422	5.1787	5.5061	12.1301
11.7556	2.5522	13.5179	10.781	5.023	4.0009	4.6497	10.4656
8.6198	0.4135	12.2134	8.6451	3.5913	2.7909	3.8361	8.7447
