# Supplementary material for: It’s positive to be negative: Achilles tendon work loops during human locomotion
Source: PLoS One. 2017 Jul 3;12(7):e0179976. doi: 10.1371/journal.pone.0179976 (PMC5495204; doi:10.1371/journal.pone.0179976)
Supplement: S1 File — (ZIP) [file pone.0179976.s001.zip › S1_File/direct_mtj_tendon_length_0p75.csv]

0	5.2792	7.4724	6.7267	4.7109	3.5711	7.3838	4.1793
0.0179	3.6985	6.2649	4.9465	3.9283	3.0458	6.1287	4.1582
0.2155	2.2106	4.9167	3.2982	3.0462	2.4232	4.6013	3.9993
0.5506	1.017	3.5061	1.9215	2.1496	1.7571	2.9992	3.6237
0.9261	0.2604	2.1626	0.903	1.3279	1.1149	1.5626	3.0053
1.2239	0	1.0443	0.2695	0.6611	0.5683	0.516	2.1958
1.3555	0.2108	0.2957	0	0.2083	0.182	0	1.3248
1.3032	0.804	0	0.0461	0	0	0.0251	0.5679
1.1295	1.6584	0.15	0.3488	0.0352	0.0313	0.4713	0.0921
0.951	2.6494	0.6495	0.8474	0.2823	0.2442	1.1354	0
0.8932	3.67	1.3467	1.4811	0.6872	0.5727	1.805	0.2972
1.0481	4.6386	2.0851	2.1883	1.1844	0.937	2.3249	0.895
1.4493	5.4995	2.7473	2.9075	1.7099	1.2686	2.6334	1.6465
2.0691	6.2194	3.2775	3.5812	2.2105	1.5304	2.76	2.4002
2.8332	6.7841	3.6777	4.161	2.6478	1.7218	2.7932	3.0488
3.6454	7.1948	3.9882	4.6135	2.998	1.8687	2.8362	3.5562
4.4141	7.4656	4.2632	4.9248	3.2484	2.0056	2.9652	3.9543
5.074	7.6212	4.5506	5.103	3.3952	2.159	3.2038	4.3154
5.5981	7.6944	4.8811	5.1789	3.4423	2.3402	3.5195	4.7161
6	7.7227	5.2648	5.2035	3.4043	2.5469	3.8434	5.2066
6.3245	7.7448	5.6932	5.2411	3.3079	2.7715	4.1045	5.7953
6.6299	7.7943	6.1448	5.3585	3.1923	3.0102	4.2634	6.4502
6.9663	7.8943	6.5917	5.6099	3.1045	3.2667	4.3326	7.1146
7.3585	8.0525	7.0074	6.0212	3.0916	3.55	4.3753	7.7284
7.7996	8.2599	7.3727	6.5803	3.1906	3.8652	4.485	8.2465
8.2567	8.4941	7.6787	7.2381	3.4181	4.2047	4.7515	8.6493
8.6857	8.7287	7.9253	7.9241	3.7655	4.5453	5.2234	8.9421
9.0495	8.943	8.1172	8.5695	4.1998	4.8542	5.8816	9.1464
9.3325	9.1314	8.2585	9.1287	4.6724	5.1031	6.6375	9.2884
9.5478	9.3049	8.3509	9.5908	5.1339	5.2818	7.3608	9.391
9.7349	9.4868	8.3957	9.9773	5.5477	5.4058	7.9248	9.4691
9.9482	9.7028	8.4013	10.3309	5.8997	5.513	8.2489	9.5322
10.2432	9.9708	8.39	10.6996	6.1992	5.6523	8.3209	9.5873
10.6613	10.2933	8.398	11.1215	6.4729	5.8675	8.1918	9.6425
11.2183	10.6544	8.467	11.6136	6.7549	6.1828	7.9507	9.708
11.8987	11.0249	8.6325	12.1685	7.0772	6.5944	7.6928	9.7937
12.6579	11.3713	8.9155	12.7604	7.461	7.0704	7.492	9.9073
13.4341	11.668	9.3228	13.3571	7.9104	7.5608	7.3863	10.0514
14.1667	11.9056	9.8519	13.9345	8.4093	8.0136	7.378	10.2229
14.8143	12.0928	10.494	14.4838	8.9241	8.3917	7.4435	10.414
15.3659	12.2502	11.2349	15.0121	9.4136	8.6831	7.5493	10.6136
15.8394	12.4019	12.0545	15.5357	9.8416	8.9014	7.6667	10.8089
16.269	12.5653	12.9295	16.0724	10.1872	9.0759	7.7815	10.9874
16.6858	12.7454	13.8379	16.6373	10.4468	9.2367	7.8972	11.1371
17.1014	12.9359	14.7644	17.2405	10.6288	9.4013	8.0332	11.2472
17.5006	13.1251	15.7001	17.8888	10.7452	9.5697	8.2154	11.3085
17.8494	13.3046	16.6386	18.5864	10.8056	9.7265	8.4646	11.3142
18.1134	13.4753	17.5693	19.3346	10.8158	9.8512	8.7856	11.2626
18.2776	13.6455	18.471	20.1281	10.7805	9.9285	9.1626	11.1597
18.3584	13.8234	19.3088	20.9482	10.7067	9.9549	9.5652	11.0199
18.4	14.0053	20.0342	21.7554	10.6038	9.9391	9.961	10.8656
18.4561	14.1669	20.5904	22.4873	10.4789	9.8966	10.3264	10.7221
18.5637	14.261	20.9215	23.0623	10.3292	9.8405	10.6501	10.6096
18.7184	14.2246	20.9838	23.3907	10.1369	9.7751	10.9277	10.5326
18.8604	13.9931	20.7565	23.391	9.87	9.6934	11.1489	10.4722
18.879	13.516	20.2488	23.0074	9.4916	9.578	11.2832	10.3821
18.6346	12.7703	19.5003	22.2246	8.9739	9.4045	11.2667	10.1943
17.9953	11.7659	18.5753	21.0744	8.3123	9.1452	11.0006	9.8323
16.8745	10.5413	17.5514	19.6296	7.5312	8.7738	10.368	9.2297
15.2571	9.1515	16.5019	17.9846	6.6782	8.2718	9.27	8.3489
13.2045	7.6531	15.478	16.23	5.8052	7.6373	7.674	7.196
10.8384	6.0922	14.4961	14.4305	4.9449	6.8923	5.6518	5.8262
8.3165	4.5015	13.5381	12.619	4.0992	6.0834	3.3848	4.3366
