# Supplementary material for: It’s positive to be negative: Achilles tendon work loops during human locomotion
Source: PLoS One. 2017 Jul 3;12(7):e0179976. doi: 10.1371/journal.pone.0179976 (PMC5495204; doi:10.1371/journal.pone.0179976)
Supplement: S1 File — (ZIP) [file pone.0179976.s001.zip › S1_File/direct_mtj_tendon_length_1p00.csv]

5.355	8.0589	6.9918	11.0159	8.374	6.1571	8.4642	3.1308
4.5982	6.4641	5.8603	9.0291	7.8746	4.9762	7.0539	2.129
3.6479	4.781	4.6126	6.9101	6.9695	3.7811	5.5124	1.5393
2.6073	3.1806	3.3136	4.8679	5.6943	2.6325	3.9849	1.4693
1.6134	1.8312	2.0654	3.0856	4.1802	1.6092	2.6142	1.9009
0.8011	0.8721	1.0009	1.6853	2.6358	0.7941	1.5124	2.6945
0.2676	0.3888	0.268	0.7167	1.2998	0.2503	0.7352	3.6355
0.0501	0.3966	0	0.1695	0.3801	0	0.272	4.5085
0.131	0.8385	0.277	0	0	0.0156	0.0572	5.1671
0.4624	1.6006	1.0895	0.1552	0.1714	0.2314	0	5.5675
0.9936	2.5402	2.3196	0.5826	0.8023	0.5694	0.0194	5.755
1.6842	3.5184	3.7544	1.2254	1.732	0.9666	0.0696	5.8178
2.5019	4.4259	5.1356	2.0142	2.7789	1.391	0.1435	5.8396
3.4149	5.198	6.2334	2.8673	3.7825	1.8415	0.2579	5.8715
4.3904	5.8157	6.9172	3.704	4.6298	2.3318	0.4278	5.9288
5.3986	6.2974	7.1916	4.4655	5.2618	2.8717	0.6474	6.0047
6.4184	6.685	7.1809	5.1317	5.6669	3.4531	0.8863	6.0855
7.4359	7.0263	7.0715	5.7231	5.8694	4.0469	1.1028	6.16
8.4374	7.3592	7.0406	6.2857	5.9156	4.6098	1.2663	6.2221
9.4006	7.7006	7.201	6.8655	5.8614	5.0954	1.3751	6.2676
10.2919	8.0433	7.5799	7.4859	5.7602	5.4689	1.4598	6.2919
11.0702	8.3616	8.1289	8.139	5.6561	5.7186	1.5696	6.2898
11.6977	8.6233	8.7544	8.7926	5.584	5.863	1.7477	6.2593
12.1516	8.8041	9.352	9.4071	5.5727	5.9468	2.0092	6.2072
12.4344	8.8984	9.8346	9.9502	5.6477	6.028	2.3333	6.1521
12.5798	8.9239	10.1499	10.4055	5.8274	6.1611	2.6716	6.1212
12.6508	8.9168	10.2866	10.7729	6.116	6.3826	2.9692	6.141
12.7289	8.9215	10.2692	11.0625	6.497	6.7032	3.1884	6.2272
12.8939	8.9772	10.1454	11.2892	6.9328	7.1089	3.3246	6.3774
13.1992	9.1071	9.9718	11.4699	7.3734	7.5682	3.4086	6.573
13.6536	9.3136	9.8033	11.6274	7.7702	8.0426	3.4944	6.7874
14.2149	9.5818	9.6867	11.7945	8.0909	8.4967	3.6386	6.9983
14.8049	9.8873	9.6556	12.0136	8.3291	8.9066	3.8798	7.1962
15.3375	10.2069	9.7249	12.328	8.502	9.2646	4.2256	7.3864
15.7518	10.5248	9.887	12.7678	8.6408	9.5791	4.6521	7.5848
16.033	10.8348	10.1156	13.3375	8.7773	9.8712	5.114	7.8101
16.2137	11.1375	10.377	14.0118	8.9347	10.1678	5.5614	8.0756
16.3563	11.4365	10.6474	14.7448	9.1259	10.4914	5.9572	8.3838
16.5255	11.7349	10.9272	15.4858	9.3572	10.8508	6.2867	8.7263
16.7655	12.0321	11.2443	16.1981	9.6321	11.235	6.5591	9.087
17.0892	12.3225	11.6446	16.8693	9.9508	11.6148	6.7994	9.4484
17.4816	12.5968	12.1744	17.5124	10.3067	11.9519	7.0384	9.7974
17.9132	12.8456	12.8624	18.156	10.6826	12.213	7.3023	10.1269
18.3548	13.0639	13.7076	18.8314	11.0524	12.3834	7.6071	10.4344
18.787	13.255	14.679	19.561	11.3884	12.4733	7.9584	10.7166
19.2024	13.4316	15.7237	20.3506	11.6708	12.5127	8.3532	10.965
19.6023	13.6143	16.7797	21.1877	11.8936	12.5384	8.7839	11.1651
19.9916	13.8255	17.785	22.042	12.064	12.5771	9.2408	11.3002
20.3746	14.0811	18.6818	22.869	12.1964	12.636	9.7134	11.359
20.7507	14.3786	19.4191	23.6144	12.304	12.7047	10.19	11.3417
21.1089	14.6878	19.9547	24.2196	12.3893	12.7661	10.6554	11.2616
21.4214	14.9475	20.2578	24.6269	12.4364	12.8119	11.0894	11.1409
21.6413	15.0718	20.3081	24.7838	12.4073	12.8505	11.4628	11.0005
21.7048	14.9651	20.0949	24.645	12.2458	12.9027	11.7345	10.8469
21.5406	14.5424	19.6168	24.1756	11.8889	12.9844	11.849	10.6614
21.0805	13.7503	18.8882	23.3557	11.282	13.0818	11.7413	10.3963
20.2698	12.5809	17.9502	22.1878	10.393	13.1328	11.3476	9.9811
19.0742	11.0748	16.8767	20.7025	9.2187	13.0273	10.6218	9.3396
17.4845	9.3102	15.7672	18.9578	7.7842	12.632	9.549	8.4128
15.5197	7.38	14.7218	17.0278	6.1347	11.8349	8.1509	7.1783
13.2298	5.3662	13.8065	14.9835	4.3251	10.5946	6.4827	5.6603
10.697	3.3206	13.0262	12.8764	2.4098	8.9715	4.6244	3.9262
8.032	1.2617	12.3214	10.7339	0.4383	7.1265	2.6712	2.0742
