# Supplementary material for: It’s positive to be negative: Achilles tendon work loops during human locomotion
Source: PLoS One. 2017 Jul 3;12(7):e0179976. doi: 10.1371/journal.pone.0179976 (PMC5495204; doi:10.1371/journal.pone.0179976)
Supplement: S1 File — (ZIP) [file pone.0179976.s001.zip › S1_File/direct_tendon_ankle_moments_0p75.csv]

-0.011179	-0.014547	-0.01951	-0.011172	-0.014261	-0.01093	-0.012915	-0.012691
-0.018333	-0.019334	-0.02436	-0.019081	-0.017319	-0.014978	-0.021915	-0.015307
-0.019309	-0.019145	-0.023612	-0.018131	-0.017076	-0.015237	-0.021097	-0.015389
-0.018893	-0.018379	-0.020958	-0.016171	-0.0157	-0.014828	-0.01918	-0.01447
-0.016963	-0.017172	-0.017349	-0.013763	-0.013542	-0.013884	-0.016675	-0.012082
-0.014245	-0.015698	-0.013863	-0.011694	-0.011132	-0.012668	-0.014042	-0.0097916
-0.011596	-0.014149	-0.011057	-0.010222	-0.0090504	-0.011432	-0.011669	-0.0086681
-0.0098078	-0.012696	-0.0091289	-0.0092563	-0.0076537	-0.010377	-0.0097888	-0.0084071
-0.0087434	-0.011462	-0.0079988	-0.0087092	-0.0070664	-0.0096121	-0.0084945	-0.0085404
-0.008053	-0.010538	-0.0075267	-0.0084219	-0.0071192	-0.0091779	-0.0078043	-0.0080395
-0.0077221	-0.0099672	-0.007521	-0.0083303	-0.0075311	-0.0090296	-0.0076178	-0.0077041
-0.0077997	-0.0097419	-0.0077895	-0.0083922	-0.0080316	-0.0091073	-0.0077837	-0.0081873
-0.0080556	-0.0098258	-0.0082251	-0.008614	-0.0084395	-0.0093153	-0.0081796	-0.0086086
-0.0083345	-0.010157	-0.0087582	-0.0090116	-0.0087116	-0.0095806	-0.0087108	-0.0087037
-0.0087123	-0.010659	-0.0093686	-0.0095242	-0.0088872	-0.0098284	-0.0093116	-0.0087511
-0.0093017	-0.011241	-0.010031	-0.010075	-0.0090495	-0.0099957	-0.0099462	-0.0089632
-0.0095003	-0.011834	-0.010702	-0.010704	-0.0092464	-0.010033	-0.010629	-0.0095858
-0.0097711	-0.012412	-0.011446	-0.011388	-0.009497	-0.0098868	-0.011361	-0.010396
-0.010034	-0.01295	-0.012363	-0.012043	-0.0097843	-0.0095176	-0.012118	-0.011373
-0.0098895	-0.013394	-0.013461	-0.012578	-0.010096	-0.0088895	-0.012882	-0.012544
-0.0095992	-0.013659	-0.014625	-0.012898	-0.010389	-0.0079811	-0.013614	-0.013353
-0.0093829	-0.013648	-0.015803	-0.012943	-0.010593	-0.0068092	-0.014228	-0.013302
-0.0091458	-0.013268	-0.016779	-0.012553	-0.01059	-0.0054165	-0.014624	-0.012228
-0.0086091	-0.012458	-0.017091	-0.011591	-0.010242	-0.0038801	-0.014709	-0.010707
-0.0076012	-0.011204	-0.016346	-0.010062	-0.0094445	-0.0022848	-0.014395	-0.0091643
-0.0063089	-0.0095079	-0.014428	-0.0080424	-0.0081271	-0.00070185	-0.013575	-0.0070399
-0.0048269	-0.0074257	-0.011773	-0.0055928	-0.0063545	0.00081279	-0.012294	-0.0041387
-0.0034088	-0.0050513	-0.0089308	-0.0028371	-0.0042297	0.0022121	-0.010644	-0.00081976
-0.0020226	-0.0025479	-0.0062541	-0.00016728	-0.0019254	0.0034199	-0.0087382	0.0022586
-0.0004775	-0.00011113	-0.0037571	0.0018409	0.00034052	0.0043466	-0.0067488	0.0048653
0.0010387	0.0020326	-0.0014132	0.0027484	0.0023112	0.004866	-0.0048467	0.0067172
0.0021101	0.0036142	0.0005708	0.0027118	0.0037208	0.0048609	-0.0031946	0.0069532
0.0025362	0.0044306	0.0017093	0.0021893	0.0043199	0.0042424	-0.0019071	0.0053995
0.0023802	0.0043839	0.0017584	0.00093333	0.0038819	0.0029531	-0.0010823	0.0026873
0.0001964	0.003461	0.00068146	-0.001138	0.0023575	-0.0027596	-0.00085769	-0.00031884
-0.0074461	0.0017537	-0.0041573	-0.0068455	-4.6775e-05	-0.0063345	-0.0013155	-0.015024
-0.017556	-0.005212	-0.0084718	-0.016562	-0.011105	-0.026017	-0.0024554	-0.038738
-0.035672	-0.021379	-0.028902	-0.040414	-0.036829	-0.050259	-0.0042695	-0.068059
-0.068035	-0.048596	-0.057785	-0.061553	-0.11582	-0.068387	-0.018853	-0.091357
-0.10165	-0.086129	-0.090009	-0.07841	-0.14092	-0.091216	-0.076099	-0.10528
-0.13146	-0.11434	-0.11614	-0.085615	-0.17886	-0.10581	-0.13329	-0.087
-0.13433	-0.13054	-0.12274	-0.079604	-0.20592	-0.112	-0.19511	-0.056966
-0.12606	-0.13968	-0.10948	-0.059648	-0.18844	-0.096417	-0.20722	-0.015643
-0.094674	-0.11913	-0.071405	-0.033208	-0.15094	-0.074197	-0.19793	0.023846
-0.061053	-0.083625	-0.033808	0.0023795	-0.11826	-0.04527	-0.17394	0.062664
-0.034482	-0.03597	0.010765	0.035899	-0.086752	-0.016103	-0.13959	0.1015
-0.0039921	0.0076624	0.03801	0.075966	-0.050519	0.013651	-0.085958	0.14043
0.019363	0.050615	0.071762	0.11197	-0.012552	0.045369	-0.056892	0.1791
0.037199	0.092425	0.095631	0.14869	0.022955	0.072241	-0.013659	0.21489
0.059569	0.13937	0.12556	0.18528	0.060657	0.10443	0.026673	0.25078
0.068546	0.18564	0.14392	0.21768	0.10209	0.13035	0.0571	0.2847
0.07874	0.22615	0.16152	0.25416	0.13733	0.15909	0.088491	0.31826
0.090885	0.26195	0.17428	0.28246	0.17187	0.1873	0.11114	0.35478
0.1017	0.29237	0.1795	0.30634	0.21035	0.21676	0.13882	0.39049
0.11721	0.32382	0.18803	0.32912	0.24675	0.2428	0.15214	0.43136
0.13732	0.35167	0.19388	0.34933	0.28573	0.27198	0.17525	0.47001
0.15207	0.37354	0.20228	0.37267	0.32305	0.30124	0.19517	0.51138
0.17366	0.39159	0.2111	0.39493	0.36262	0.32916	0.21551	0.5476
0.19106	0.40966	0.22088	0.41719	0.4015	0.35735	0.23708	0.58003
0.21644	0.42669	0.23068	0.43668	0.43534	0.38305	0.25675	0.61042
0.24223	0.44889	0.24604	0.45631	0.47347	0.41194	0.27956	0.64455
0.26657	0.46545	0.25767	0.47296	0.5129	0.4357	0.29192	0.67249
0.29929	0.48996	0.27495	0.49403	0.55063	0.45685	0.31945	0.70427
0.33096	0.51312	0.29442	0.51281	0.59207	0.48369	0.3392	0.73924
0.36253	0.54265	0.31187	0.53719	0.63734	0.50605	0.36506	0.77062
0.39433	0.56622	0.33522	0.56048	0.6833	0.53133	0.39174	0.80135
0.42718	0.59408	0.35722	0.58431	0.72853	0.55602	0.41964	0.83839
0.46419	0.61906	0.38472	0.61296	0.77739	0.58166	0.44405	0.8738
0.50052	0.6457	0.41365	0.64216	0.82902	0.60809	0.46971	0.91045
0.54472	0.67271	0.4494	0.67712	0.87714	0.64174	0.50283	0.94922
0.58916	0.7041	0.48779	0.71398	0.93022	0.67484	0.52954	0.99112
0.63621	0.73792	0.52872	0.75573	0.98131	0.71153	0.57304	1.0293
0.68647	0.7653	0.57754	0.80028	1.0291	0.7513	0.59862	1.0635
0.73639	0.80435	0.6307	0.84725	1.0787	0.79565	0.64593	1.105
0.78721	0.84321	0.6904	0.89352	1.1283	0.84053	0.6816	1.1425
0.83709	0.88345	0.75357	0.94585	1.1792	0.89205	0.73275	1.1809
0.89266	0.92461	0.82335	0.99745	1.2272	0.94473	0.77717	1.2227
0.94834	0.96599	0.89154	1.0507	1.2808	0.99562	0.82493	1.2649
1.0016	1.009	0.96119	1.102	1.3359	1.0477	0.87393	1.3067
1.0528	1.0536	1.0356	1.1542	1.3853	1.1019	0.92665	1.3482
1.1051	1.0883	1.1059	1.2075	1.4362	1.149	0.97296	1.3874
1.1489	1.1262	1.171	1.2536	1.4792	1.1968	1.0245	1.4267
1.1932	1.1584	1.2314	1.2999	1.5155	1.2367	1.0761	1.4593
1.2337	1.1853	1.2852	1.3388	1.5434	1.2678	1.1207	1.4846
1.267	1.2026	1.3315	1.3695	1.5575	1.2908	1.1631	1.4998
1.2954	1.2098	1.3633	1.3872	1.5571	1.2954	1.1953	1.5097
1.3137	1.2061	1.3843	1.3935	1.5423	1.289	1.2229	1.4957
1.3193	1.2028	1.3903	1.4134	1.5107	1.2674	1.236	1.4807
1.3228	1.1894	1.3709	1.4124	1.4661	1.2208	1.2354	1.4484
1.3048	1.1654	1.3657	1.3719	1.4009	1.1466	1.2321	1.4032
1.2609	1.1069	1.3244	1.2927	1.2936	1.0539	1.2208	1.3161
1.1828	1.0363	1.2637	1.1983	1.1623	0.95282	1.1807	1.2003
1.0764	0.94534	1.1647	1.093	1.0125	0.84402	1.1069	1.0765
0.93891	0.84807	1.0451	0.96965	0.85723	0.72699	0.99299	0.94444
0.77317	0.72481	0.92065	0.82776	0.69376	0.60259	0.86793	0.79318
0.5867	0.58922	0.76384	0.65836	0.51504	0.46576	0.7174	0.62891
0.39903	0.44443	0.59701	0.4707	0.33954	0.33224	0.54478	0.44905
0.2238	0.29468	0.40996	0.28933	0.1861	0.20511	0.36094	0.27347
0.089732	0.15127	0.2246	0.14193	0.064478	0.10379	0.18416	0.13142
0.013469	0.036096	0.078699	0.059325	0.010756	0.032103	0.04847	0.049431
