# Supplementary material for: It’s positive to be negative: Achilles tendon work loops during human locomotion
Source: PLoS One. 2017 Jul 3;12(7):e0179976. doi: 10.1371/journal.pone.0179976 (PMC5495204; doi:10.1371/journal.pone.0179976)
Supplement: S1 File — (ZIP) [file pone.0179976.s001.zip › S1_File/direct_tendon_ankle_moments_1p00.csv]

-0.015519	-0.01672	-0.0099662	-0.01689	-0.01492	-0.012629	-0.027629	-0.016476
-0.023321	-0.024941	-0.029602	-0.023741	-0.021383	-0.018288	-0.027938	-0.018968
-0.02439	-0.024978	-0.029873	-0.023021	-0.020928	-0.01858	-0.026835	-0.019065
-0.023498	-0.024066	-0.027561	-0.021056	-0.019359	-0.018287	-0.024649	-0.019209
-0.020649	-0.022382	-0.023528	-0.018355	-0.016966	-0.017524	-0.021699	-0.017672
-0.017294	-0.020157	-0.019248	-0.015657	-0.014134	-0.016417	-0.018458	-0.014438
-0.014406	-0.017671	-0.015661	-0.013368	-0.011358	-0.01513	-0.015341	-0.010955
-0.012073	-0.015203	-0.012995	-0.011598	-0.0090776	-0.0138	-0.012631	-0.0085175
-0.0099143	-0.013014	-0.011115	-0.010333	-0.0075515	-0.012556	-0.010509	-0.0078243
-0.0082874	-0.011264	-0.0098653	-0.0095529	-0.0068789	-0.011506	-0.0090578	-0.0085646
-0.0077397	-0.010028	-0.0092325	-0.0091706	-0.0068922	-0.010718	-0.0082513	-0.0092255
-0.0081282	-0.0093155	-0.0092074	-0.0090426	-0.0073583	-0.010196	-0.007977	-0.0088497
-0.0087185	-0.0090948	-0.0095385	-0.0090737	-0.0080398	-0.0099039	-0.0080952	-0.0082483
-0.0090005	-0.0092893	-0.0097249	-0.0092393	-0.0087235	-0.0097912	-0.0084925	-0.00877
-0.0090093	-0.0097934	-0.0092527	-0.0095735	-0.0092987	-0.0098111	-0.0090779	-0.0094435
-0.0089416	-0.0105	-0.0079538	-0.010058	-0.0097262	-0.0099007	-0.0097823	-0.0092002
-0.0091972	-0.011322	-0.0068453	-0.010656	-0.010042	-0.0099945	-0.010541	-0.0088745
-0.0098175	-0.012197	-0.0086814	-0.011329	-0.010301	-0.010028	-0.011311	-0.0093366
-0.010541	-0.013072	-0.015069	-0.012025	-0.010556	-0.0099484	-0.012081	-0.010247
-0.011064	-0.013889	-0.019406	-0.012693	-0.010857	-0.0096852	-0.012864	-0.011421
-0.011131	-0.014602	-0.01548	-0.013297	-0.011231	-0.0091789	-0.013665	-0.012653
-0.010894	-0.015147	-0.01124	-0.013787	-0.011675	-0.0084083	-0.014472	-0.013736
-0.010519	-0.015419	-0.011804	-0.014087	-0.01214	-0.0073724	-0.015247	-0.014867
-0.010144	-0.015277	-0.014657	-0.014045	-0.012508	-0.0060643	-0.015907	-0.015852
-0.0096887	-0.014602	-0.017007	-0.013378	-0.012567	-0.0044921	-0.016326	-0.016145
-0.0089035	-0.013324	-0.017807	-0.012045	-0.012071	-0.0027091	-0.016362	-0.0152
-0.0076156	-0.011397	-0.017051	-0.0099726	-0.010802	-0.00080083	-0.015859	-0.012746
-0.0059488	-0.0088234	-0.015031	-0.0073063	-0.008613	0.0011431	-0.014709	-0.008867
-0.0038781	-0.0057039	-0.01219	-0.0041937	-0.0056016	0.0030317	-0.012907	-0.0037902
-0.0014237	-0.0022475	-0.0089877	-0.00090366	-0.0020386	0.0047756	-0.010567	0.002111
0.00097016	0.0012479	-0.0059365	0.0020466	0.0016732	0.006282	-0.00788	0.0081759
0.0030956	0.0044496	-0.0035803	0.0043218	0.0050573	0.0074314	-0.0051002	0.013137
0.0048237	0.007012	-0.0021873	0.0058789	0.0076971	0.0080833	-0.0024798	0.015548
0.0059887	0.00862	-0.0014603	0.006626	0.0092173	0.0080914	-0.00028255	0.015096
0.0064662	0.0090528	-0.00079169	0.0062116	0.0093854	0.0073845	0.0012721	0.011776
0.0060464	0.0081992	0.0015997	0.0044375	0.0081535	0.0059254	0.002013	0.0065898
0.0045364	0.0051001	0.0076127	0.0015462	0.005554	0.0016237	0.0018225	-0.001769
0.0018762	-0.0026553	0.0073912	-0.005513	-0.0022668	-0.013386	0.00063894	-0.011286
-0.011788	-0.021027	-0.022019	-0.023044	-0.015868	-0.029742	-0.0015109	-0.040521
-0.055352	-0.039638	-0.053578	-0.051496	-0.062467	-0.049621	-0.01295	-0.083046
-0.12936	-0.074886	-0.044242	-0.080125	-0.12868	-0.065955	-0.065423	-0.11825
-0.14924	-0.11423	-0.08079	-0.089322	-0.16043	-0.086939	-0.14759	-0.14592
-0.16542	-0.12061	-0.12454	-0.10003	-0.20982	-0.1024	-0.20651	-0.13767
-0.15999	-0.11757	-0.13483	-0.089009	-0.22499	-0.0996	-0.22301	-0.09346
-0.12498	-0.089391	-0.12614	-0.056344	-0.19264	-0.084581	-0.20989	-0.026733
-0.065915	-0.037454	-0.1048	-0.013356	-0.14234	-0.05596	-0.16869	0.022879
-0.024514	0.021492	-0.073969	0.03257	-0.094524	-0.011643	-0.12039	0.072195
0.018795	0.087554	-0.031382	0.073957	-0.046392	0.03471	-0.051455	0.11543
0.059219	0.14797	0.024134	0.12491	0.0053441	0.082977	0.00048189	0.15911
0.094414	0.20678	0.074757	0.17627	0.050373	0.12912	0.059271	0.20618
0.11884	0.26502	0.11802	0.22705	0.094477	0.177	0.087875	0.25552
0.13525	0.31997	0.15218	0.27194	0.13558	0.2191	0.12347	0.30118
0.15821	0.37319	0.17782	0.3056	0.17863	0.26005	0.14541	0.3444
0.183	0.4188	0.19076	0.34017	0.22372	0.29754	0.17919	0.37744
0.20957	0.45704	0.19954	0.36879	0.26891	0.32986	0.19896	0.41918
0.23939	0.49598	0.20367	0.39019	0.31171	0.35862	0.22421	0.45146
0.26446	0.52324	0.20771	0.41423	0.35563	0.39215	0.24482	0.48592
0.29107	0.54845	0.21027	0.43679	0.39862	0.41507	0.25424	0.52388
0.32046	0.57135	0.21186	0.45434	0.43711	0.44012	0.2726	0.55968
0.35363	0.59105	0.21443	0.47155	0.482	0.46797	0.28639	0.59169
0.38892	0.60764	0.21183	0.49393	0.52983	0.49515	0.30272	0.62591
0.42576	0.62361	0.21352	0.52303	0.578	0.52449	0.32112	0.65419
0.46474	0.6431	0.22139	0.5442	0.62478	0.55481	0.34367	0.67948
0.51077	0.66285	0.22904	0.57074	0.67273	0.58983	0.36279	0.71067
0.55758	0.68512	0.24584	0.59634	0.72286	0.62173	0.38468	0.74371
0.60925	0.70686	0.26763	0.62572	0.77462	0.65604	0.41627	0.76969
0.66074	0.73425	0.29499	0.65848	0.82415	0.69293	0.44194	0.79435
0.70517	0.75794	0.32783	0.68957	0.87091	0.72952	0.48208	0.8212
0.75224	0.78554	0.3653	0.72599	0.92113	0.76972	0.5165	0.85232
0.79717	0.81407	0.40609	0.7629	0.9661	0.81422	0.5571	0.88159
0.84046	0.8449	0.44832	0.8067	1.0143	0.85739	0.5993	0.91419
0.88639	0.87466	0.49747	0.85271	1.0606	0.90526	0.64494	0.94912
0.92989	0.90997	0.55458	0.90543	1.104	0.95107	0.69039	0.99063
0.97662	0.94696	0.62236	0.95839	1.1494	1.0014	0.73889	1.0344
1.0252	0.98609	0.69367	1.0148	1.1974	1.0548	0.79135	1.0834
1.0729	1.0301	0.77375	1.08	1.2451	1.1082	0.84588	1.1324
1.1199	1.0735	0.85817	1.1399	1.295	1.1648	0.90471	1.1894
1.1675	1.1203	0.94825	1.2014	1.346	1.2226	0.959	1.2444
1.2127	1.1651	1.0397	1.2662	1.3917	1.2786	1.0178	1.3007
1.2553	1.2077	1.1249	1.3237	1.4403	1.3332	1.0744	1.3609
1.3005	1.2576	1.2056	1.3823	1.4869	1.3848	1.1294	1.4159
1.3396	1.3072	1.2872	1.4358	1.5341	1.4297	1.1859	1.4718
1.375	1.3464	1.3584	1.4832	1.5718	1.4637	1.2381	1.5301
1.4133	1.385	1.4143	1.5211	1.6041	1.4842	1.2826	1.582
1.4427	1.4208	1.4607	1.5516	1.63	1.4983	1.3309	1.6218
1.4688	1.4477	1.4981	1.5749	1.6422	1.4974	1.3697	1.6522
1.4875	1.4596	1.5207	1.5832	1.6443	1.4757	1.3922	1.6719
1.4956	1.4559	1.5228	1.5704	1.6251	1.4415	1.4116	1.6627
1.4876	1.4423	1.5103	1.5401	1.5776	1.3903	1.4147	1.6332
1.4609	1.3962	1.4722	1.5276	1.5347	1.3348	1.3998	1.5975
1.4192	1.3814	1.4081	1.4912	1.468	1.257	1.3548	1.5489
1.3731	1.2899	1.376	1.4007	1.3699	1.1554	1.3114	1.4541
1.2355	1.189	1.2826	1.2588	1.2117	1.022	1.2547	1.3179
1.0612	1.0366	1.175	1.0879	1.0206	0.8701	1.14	1.1571
0.83967	0.88485	1.0095	0.90953	0.84047	0.70849	0.99281	0.99268
0.61861	0.70159	0.82663	0.71731	0.63354	0.52758	0.80064	0.81111
0.39275	0.51323	0.62901	0.50296	0.41705	0.34721	0.59699	0.57922
0.18831	0.30635	0.42362	0.29868	0.23246	0.18638	0.38286	0.33554
0.058328	0.14202	0.21681	0.13881	0.090958	0.05693	0.18011	0.14273
0.0076632	0.040249	0.074701	0.054782	0.018511	-0.0024066	0.053371	0.051052
