# Supplementary material for: It’s positive to be negative: Achilles tendon work loops during human locomotion
Source: PLoS One. 2017 Jul 3;12(7):e0179976. doi: 10.1371/journal.pone.0179976 (PMC5495204; doi:10.1371/journal.pone.0179976)
Supplement: S1 File — (ZIP) [file pone.0179976.s001.zip › S1_File/direct_tendon_ankle_moments_1p25.csv]

-0.014068	-0.013484	-0.018995	-0.015292	-0.016616	-0.018147	-0.012834	-0.0064867
-0.029109	-0.028998	-0.037179	-0.028576	-0.02499	-0.021832	-0.032726	-0.022594
-0.029649	-0.029409	-0.036689	-0.028369	-0.024601	-0.021798	-0.03174	-0.022733
-0.028039	-0.028688	-0.034307	-0.026574	-0.02314	-0.021126	-0.029445	-0.022524
-0.024942	-0.027028	-0.030408	-0.023725	-0.020844	-0.01989	-0.026352	-0.020968
-0.021302	-0.024635	-0.025797	-0.020519	-0.017997	-0.018261	-0.022862	-0.017586
-0.017853	-0.021783	-0.021221	-0.017512	-0.014971	-0.016441	-0.019354	-0.013127
-0.014845	-0.018791	-0.017125	-0.014923	-0.012167	-0.01463	-0.016135	-0.0094649
-0.012298	-0.015954	-0.013739	-0.012789	-0.0098899	-0.012997	-0.013403	-0.0078205
-0.010379	-0.013509	-0.011172	-0.011147	-0.0083171	-0.011657	-0.011278	-0.0080045
-0.0092497	-0.011608	-0.0093561	-0.010007	-0.0074742	-0.010661	-0.0098128	-0.0087692
-0.0087178	-0.010318	-0.0082575	-0.0093529	-0.0072657	-0.010001	-0.0089981	-0.0093626
-0.0085016	-0.0096194	-0.0078507	-0.0091359	-0.0075278	-0.0096317	-0.0087762	-0.009534
-0.0082902	-0.0094386	-0.0081118	-0.0092621	-0.008073	-0.0094903	-0.0090222	-0.009091
-0.0081667	-0.0096742	-0.0089474	-0.0096168	-0.0087319	-0.0095178	-0.0095757	-0.0086143
-0.0086647	-0.010214	-0.010181	-0.010119	-0.0093814	-0.0096659	-0.01032	-0.0089801
-0.0097916	-0.010959	-0.011647	-0.010744	-0.0099569	-0.0098951	-0.011154	-0.010286
-0.011072	-0.01183	-0.013183	-0.011455	-0.010437	-0.010171	-0.012001	-0.011271
-0.012086	-0.012777	-0.014611	-0.012188	-0.010836	-0.010459	-0.012819	-0.011335
-0.012693	-0.01375	-0.01587	-0.012923	-0.011195	-0.010721	-0.013597	-0.011567
-0.012815	-0.014705	-0.017113	-0.013648	-0.011567	-0.010907	-0.014351	-0.012031
-0.012731	-0.015582	-0.018538	-0.014321	-0.012003	-0.010955	-0.015078	-0.01234
-0.012711	-0.016308	-0.020068	-0.014863	-0.012531	-0.010788	-0.015774	-0.013246
-0.012836	-0.016795	-0.021344	-0.015225	-0.013126	-0.010312	-0.016397	-0.01498
-0.012927	-0.01691	-0.021848	-0.015253	-0.013702	-0.0094333	-0.016886	-0.016954
-0.012597	-0.016504	-0.021074	-0.014698	-0.014085	-0.0080725	-0.017121	-0.018442
-0.011494	-0.015435	-0.018909	-0.013525	-0.014007	-0.006198	-0.016966	-0.018568
-0.0092764	-0.013591	-0.015711	-0.011703	-0.013153	-0.0038273	-0.016263	-0.016918
-0.0060533	-0.010929	-0.012214	-0.0089849	-0.011274	-0.0010478	-0.01492	-0.013359
-0.0023746	-0.0075124	-0.0087625	-0.0054021	-0.0082838	0.0019929	-0.012932	-0.0076349
0.0010899	-0.003521	-0.0053565	-0.0014327	-0.004319	0.0050974	-0.010393	-0.00020354
0.0038938	0.00075392	-0.0018808	0.0023437	0.0002405	0.0080332	-0.0074872	0.0078794
0.0059837	0.0049271	0.0014324	0.0054118	0.0048464	0.010544	-0.0044805	0.015118
0.0077562	0.0085785	0.0042262	0.0074818	0.0089174	0.012363	-0.0016355	0.020068
0.0093053	0.011311	0.0061427	0.0084747	0.011932	0.013257	0.00081214	0.021653
0.01028	0.012801	0.0068305	0.0085155	0.013564	0.013069	0.0026386	0.019739
0.010173	0.012835	0.0059794	0.0077396	0.013574	0.011725	0.0036355	0.014697
0.0086738	0.011314	0.0018162	0.0060402	0.011888	0.0092566	0.0036212	0.0038334
0.0057402	0.0082848	-0.0062279	0.0030279	0.0086505	0.0048174	0.0025094	-0.0075747
-0.0097002	0.0032454	-0.038469	-0.0089311	0.0040749	-0.011683	-0.00097267	-0.045214
-0.067813	-0.030168	-0.092614	-0.050759	-0.021719	-0.039957	-0.018391	-0.094769
-0.13322	-0.058984	-0.13045	-0.081391	-0.12144	-0.066663	-0.064554	-0.12455
-0.14598	-0.12435	-0.15288	-0.093005	-0.16361	-0.078132	-0.13059	-0.15215
-0.17226	-0.14315	-0.14834	-0.11258	-0.19482	-0.11278	-0.19876	-0.13523
-0.17846	-0.13493	-0.13353	-0.11255	-0.23892	-0.13801	-0.21038	-0.090011
-0.14572	-0.10782	-0.088227	-0.086361	-0.23661	-0.12971	-0.1928	-0.013939
-0.066242	-0.059879	-0.024746	-0.031087	-0.1671	-0.094338	-0.13678	0.05543
-0.0011441	0.007301	0.052363	0.023187	-0.095217	-0.054335	-0.091153	0.10856
0.053078	0.090067	0.12457	0.07906	-0.023728	-0.010216	-0.01237	0.16782
0.10266	0.16671	0.17987	0.13689	0.037842	0.036146	0.078561	0.22856
0.14179	0.23468	0.21873	0.19983	0.091744	0.080079	0.14269	0.29166
0.18427	0.2959	0.24923	0.25828	0.14488	0.12882	0.192	0.35298
0.22503	0.35258	0.26963	0.31134	0.19913	0.17062	0.22593	0.41739
0.26016	0.40308	0.29005	0.35227	0.25516	0.2076	0.25815	0.47512
0.29555	0.44734	0.29657	0.38886	0.31352	0.23638	0.29273	0.53033
0.33118	0.49306	0.30351	0.42143	0.36546	0.26844	0.31783	0.57723
0.3612	0.53363	0.30118	0.44601	0.42177	0.29097	0.33471	0.62147
0.39294	0.57118	0.29562	0.46287	0.46928	0.3111	0.34607	0.65808
0.42841	0.59149	0.29192	0.48156	0.52073	0.33333	0.35665	0.69472
0.46143	0.60688	0.28106	0.50202	0.56693	0.3558	0.35964	0.72706
0.49448	0.62612	0.28261	0.52046	0.6106	0.37621	0.36657	0.75676
0.52633	0.64103	0.28477	0.5363	0.65035	0.4016	0.36893	0.78636
0.56707	0.65365	0.28904	0.56073	0.69366	0.43239	0.37075	0.80927
0.60411	0.66783	0.30073	0.59245	0.73862	0.46819	0.38185	0.8281
0.64659	0.68804	0.31782	0.62557	0.78924	0.50969	0.39793	0.84797
0.69565	0.70437	0.34315	0.65663	0.83156	0.55368	0.41352	0.86541
0.74388	0.72456	0.37496	0.69179	0.87347	0.59322	0.43347	0.88367
0.79305	0.75396	0.41712	0.72817	0.91158	0.63405	0.46436	0.90335
0.84323	0.7813	0.46432	0.76237	0.95336	0.68242	0.50246	0.91799
0.89094	0.80836	0.51018	0.80912	0.9947	0.73188	0.54645	0.93646
0.93857	0.84067	0.56835	0.8557	1.037	0.78602	0.59557	0.9596
0.98498	0.87302	0.62966	0.91092	1.0774	0.85061	0.64017	0.9835
1.0275	0.90583	0.70143	0.97284	1.1182	0.91644	0.68989	1.015
1.0696	0.9435	0.7856	1.0386	1.1593	0.98603	0.74362	1.0518
1.1076	0.98653	0.8727	1.1085	1.1939	1.0515	0.80441	1.0941
1.151	1.0297	0.97036	1.1815	1.227	1.1153	0.8687	1.1412
1.1963	1.073	1.0737	1.2455	1.2657	1.1802	0.9347	1.1995
1.2329	1.1268	1.174	1.3105	1.3047	1.2414	0.99794	1.258
1.2782	1.1773	1.2788	1.377	1.3404	1.3054	1.0649	1.3235
1.3253	1.2269	1.3809	1.4473	1.3874	1.3725	1.1255	1.3903
1.3644	1.2822	1.4746	1.5156	1.4365	1.4321	1.1986	1.4633
1.4128	1.3409	1.5577	1.5762	1.4873	1.4886	1.2548	1.5399
1.4619	1.3952	1.6269	1.6334	1.5403	1.5403	1.3122	1.614
1.5104	1.4519	1.6894	1.6771	1.5947	1.5842	1.372	1.6839
1.5555	1.5096	1.733	1.7125	1.6365	1.6039	1.4217	1.7508
1.596	1.5597	1.7679	1.7353	1.6695	1.6057	1.4695	1.8013
1.6289	1.5987	1.7814	1.7412	1.687	1.5927	1.5102	1.8303
1.6468	1.6176	1.7764	1.725	1.6935	1.5592	1.5328	1.8332
1.6482	1.6233	1.7587	1.6893	1.6717	1.5026	1.5435	1.7948
1.6185	1.589	1.7085	1.6031	1.6248	1.415	1.5325	1.7262
1.5364	1.5146	1.6127	1.504	1.5185	1.3158	1.4874	1.6827
1.4548	1.4881	1.5129	1.5094	1.4979	1.2433	1.4027	1.6103
1.3464	1.374	1.4361	1.3858	1.3894	1.1227	1.3661	1.4768
1.1531	1.2491	1.2623	1.2359	1.2255	0.97493	1.279	1.3053
0.92144	1.0437	1.0691	0.99054	0.99441	0.79149	1.1119	1.1066
0.62632	0.81536	0.79791	0.74254	0.73107	0.58411	0.89856	0.89215
0.36711	0.56846	0.52061	0.49061	0.48434	0.37818	0.63459	0.61757
0.18521	0.34153	0.25777	0.27031	0.24154	0.16776	0.37708	0.3538
0.047611	0.12979	0.093121	0.11363	0.085228	0.020881	0.15914	0.15316
0.0044244	0.029003	0.028581	0.053265	0.029931	-0.0024992	0.04931	0.061459
