# Supplementary material for: It’s positive to be negative: Achilles tendon work loops during human locomotion
Source: PLoS One. 2017 Jul 3;12(7):e0179976. doi: 10.1371/journal.pone.0179976 (PMC5495204; doi:10.1371/journal.pone.0179976)
Supplement: S1 File — (ZIP) [file pone.0179976.s001.zip › S1_File/direct_tendon_tendon_length_0p75.csv]

0.8851	0.5379	1.8466	3.0213	2.057	0.7928	1.0932	2.555
0.7435	0.1295	1.2513	2.2815	2.0026	1.0308	1.105	2.6822
0.4646	0.0101	1.1112	1.9296	1.7554	1.3036	0.9794	2.403
0.2769	0	1.0511	1.4644	1.3771	1.1263	0.9145	1.6583
0.3924	0.3908	0.8636	0.8502	1.1285	0.8757	0.6365	0.7958
0.4284	0.964	0.8117	0.3307	0.7158	0.7085	0.3433	0.2494
0.2643	1.4074	0.6135	0.1117	0.2626	0.3786	0.1233	0.0295
0.1626	1.7041	0.3698	0	0.0603	0.06	0.0071	0
0.0712	1.7366	0.174	0.0314	0	0	0	0.1655
0	1.5964	0.0449	0.2231	0.0093	0.0538	0.0756	0.5349
0.1112	1.513	0	0.5742	0.1528	0.0735	0.2176	1.0216
0.3931	1.5252	0.0614	1.0803	0.4586	0.1411	0.4214	1.5401
0.7264	1.5791	0.2032	1.6957	0.8493	0.3405	0.6664	2.0376
1.0665	1.6625	0.3868	2.3646	1.2578	0.6248	0.9025	2.4717
1.4298	1.7979	0.5869	3.0373	1.6429	0.9053	1.0903	2.8241
1.8459	1.9416	0.7864	3.6492	2.0057	1.1589	1.2016	3.0974
2.2678	2.0656	0.9646	4.139	2.3345	1.4011	1.2435	3.2993
2.6235	2.1897	1.1171	4.4985	2.6067	1.6146	1.2179	3.4314
2.9072	2.307	1.2592	4.7382	2.8236	1.7991	1.1203	3.4886
3.1466	2.3817	1.4045	4.8496	3.0093	1.9754	0.9731	3.486
3.3395	2.4181	1.5553	4.8523	3.1813	2.135	0.811	3.4399
3.4932	2.4401	1.7194	4.806	3.3371	2.2781	0.6461	3.3809
3.6609	2.4552	1.8858	4.7616	3.4762	2.413	0.5118	3.3216
3.8222	2.4693	2.0545	4.7248	3.6091	2.5371	0.4224	3.282
3.9925	2.5073	2.225	4.7099	3.7442	2.6446	0.3834	3.2733
4.1511	2.572	2.3886	4.7308	3.8848	2.7381	0.408	3.3097
4.308	2.6554	2.5354	4.7919	4.0414	2.8327	0.5122	3.4021
4.4295	2.7577	2.6675	4.9144	4.2199	2.9378	0.6921	3.5482
4.5428	2.8644	2.8026	5.0848	4.4101	3.052	0.9484	3.7326
4.6683	2.9722	2.9494	5.294	4.6073	3.1722	1.268	3.9439
4.8062	3.0785	3.0921	5.5375	4.7984	3.3011	1.6351	4.186
4.9585	3.182	3.2028	5.809	4.9874	3.4359	2.0427	4.4374
5.134	3.2802	3.3044	6.1083	5.1689	3.5735	2.48	4.686
5.3352	3.38	3.4342	6.4222	5.3499	3.717	2.92	4.9179
5.5293	3.4845	3.5749	6.7447	5.5313	3.8696	3.3529	5.1262
5.685	3.5976	3.7245	7.0674	5.7132	4.0211	3.7692	5.304
5.7869	3.7101	3.8772	7.386	5.8898	4.172	4.1606	5.4437
5.8607	3.8258	4.0264	7.6965	6.0632	4.3295	4.5289	5.5558
5.9223	3.9543	4.1909	8.0015	6.2238	4.4844	4.8723	5.6374
5.979	4.0771	4.3581	8.3129	6.3678	4.637	5.1989	5.696
6.0338	4.2247	4.5364	8.6322	6.4974	4.7768	5.5147	5.7255
6.0957	4.4062	4.7295	8.9547	6.6153	4.9018	5.8327	5.7231
6.1776	4.5945	4.934	9.2818	6.7298	5.0093	6.1594	5.6975
6.2835	4.7848	5.1518	9.618	6.856	5.1021	6.4955	5.6564
6.4151	4.9797	5.3631	9.9714	6.9978	5.1798	6.8419	5.6163
6.5728	5.1667	5.573	10.3383	7.1674	5.2581	7.1917	5.5926
6.7526	5.3406	5.7773	10.7154	7.3599	5.3194	7.5343	5.6035
6.9533	5.486	5.9487	11.0916	7.5697	5.3711	7.8555	5.6511
7.1283	5.5845	6.0655	11.455	7.772	5.4029	8.1261	5.7299
7.2379	5.6188	6.1014	11.801	7.9395	5.4139	8.3355	5.848
7.2672	5.5798	6.0225	12.1016	8.068	5.3913	8.4645	6.0208
7.1687	5.4739	5.8616	12.2892	8.1535	5.3052	8.5158	6.0858
6.9334	5.3136	5.6061	12.3253	8.1683	5.0983	8.4746	6.0773
6.5292	5.0258	5.2405	12.148	7.9791	4.7448	8.3246	6.0051
5.9599	4.6268	4.7652	11.7822	7.59	4.2973	8.0343	5.8153
5.2135	4.1718	4.2203	11.2217	7.0845	3.7838	7.6779	5.458
4.3273	3.6895	3.6506	10.4955	6.462	3.2492	7.2595	4.925
3.4127	3.2266	3.1031	9.6998	5.7467	2.6838	6.8369	4.295
2.4941	2.7942	2.6317	8.9052	5.0193	2.1635	6.4425	3.7323
1.6419	2.4495	2.3142	8.1743	4.3655	1.7872	6.1007	3.135
0.9738	2.2351	2.1892	7.6006	3.8269	1.5745	5.8278	2.5926
0.5556	2.1528	2.2419	7.2888	3.5435	1.5475	5.6284	2.4158
