# Supplementary material for: It’s positive to be negative: Achilles tendon work loops during human locomotion
Source: PLoS One. 2017 Jul 3;12(7):e0179976. doi: 10.1371/journal.pone.0179976 (PMC5495204; doi:10.1371/journal.pone.0179976)
Supplement: S1 File — (ZIP) [file pone.0179976.s001.zip › S1_File/direct_tendon_tendon_length_1p00.csv]

3.3442	0.9403	3.8515	5.7063	3.6915	1.5182	1.4154	2.8146
2.6263	0.3511	3.0649	4.241	2.8028	0.9192	0.7392	1.8155
1.8364	0	2.2004	2.6648	1.8731	0.3621	0.1621	1.5069
1.0681	0.4636	1.2066	1.1521	1.0131	0	0.0171	1.289
0.6558	1.4286	0.3194	0	0.7345	0.4476	0.4091	1.5275
0.7457	1.7694	0	0.3622	0.6801	0.8699	0.6355	2.0433
0.6052	1.7329	0.3163	1.289	0.2351	0.7584	0.2546	2.2143
0.4214	1.7147	0.191	1.1974	0.2953	0.8106	0.0511	2.3347
0.3338	1.55	0.1154	1.0662	0.4423	1.0698	0.0619	2.4606
0.24	1.2907	0.3153	1.1982	0.3886	1.0889	0	2.5251
0.015	1.0855	0.3443	1.3911	0.1389	0.932	0.013	2.6805
0	0.9946	0.1935	1.5236	0.009	1.0008	0.1252	3.0456
0.2739	1.0255	0.1006	1.9937	0	1.1821	0.2761	3.5298
0.6501	1.1211	0.0489	2.5312	0.0311	1.2966	0.4608	4.0178
1.0489	1.2142	0.0587	2.9982	0.1118	1.4126	0.7018	4.5426
1.5075	1.3038	0.1604	3.567	0.2816	1.6478	0.9385	5.0691
2.034	1.4108	0.3416	4.1873	0.5645	1.9414	1.125	5.5321
2.5329	1.5343	0.58	4.7349	0.9002	2.1782	1.2358	5.8984
3.0052	1.6684	0.8424	5.2113	1.2588	2.3934	1.2874	6.1068
3.4534	1.8017	1.127	5.6425	1.6167	2.6264	1.3159	6.1455
3.8749	1.9305	1.4	5.99	1.9486	2.8542	1.2929	6.0471
4.2203	2.0539	1.6568	6.2456	2.2439	3.0304	1.2309	5.8578
4.4465	2.181	1.8957	6.4328	2.4966	3.175	1.1625	5.6189
4.5802	2.299	2.1133	6.5773	2.7281	3.3119	1.1105	5.3517
4.6714	2.4255	2.2969	6.6846	2.9501	3.434	1.0848	5.0929
4.7517	2.5682	2.436	6.7698	3.1456	3.5513	1.084	4.872
4.8772	2.7128	2.5382	6.848	3.3164	3.6748	1.1312	4.7134
5.0056	2.8507	2.6324	6.9354	3.4831	3.8045	1.2239	4.6314
5.1383	2.9811	2.6945	7.0366	3.6499	3.9288	1.3664	4.635
5.2985	3.103	2.7449	7.1672	3.8249	4.0505	1.557	4.7371
5.4644	3.2146	2.8172	7.3301	4.0086	4.1736	1.803	4.9328
5.6199	3.3157	2.9228	7.5381	4.1998	4.2985	2.1059	5.2014
5.7681	3.4121	3.0506	7.7782	4.4055	4.4207	2.4523	5.5111
5.9083	3.5101	3.1954	8.0371	4.6228	4.5418	2.829	5.8221
6.0398	3.6117	3.3589	8.3233	4.8353	4.6597	3.2217	6.1179
6.1673	3.7208	3.5289	8.6377	5.0324	4.7717	3.6248	6.3657
6.2945	3.8328	3.6984	8.9754	5.2281	4.8722	4.0311	6.5699
6.4264	3.957	3.8804	9.3323	5.4004	4.9625	4.4367	6.7172
6.5333	4.1	4.0859	9.6978	5.571	5.0453	4.8286	6.7996
6.6115	4.2572	4.3139	10.081	5.7279	5.1115	5.2126	6.8244
6.6729	4.4367	4.5589	10.4791	5.8895	5.1615	5.5879	6.8178
6.7471	4.6412	4.8322	10.8925	6.0612	5.2114	5.9517	6.799
6.8596	4.8727	5.1252	11.3407	6.2404	5.268	6.3067	6.7779
6.9978	5.1324	5.4362	11.816	6.4232	5.3349	6.6444	6.7744
7.1647	5.3999	5.7538	12.3163	6.609	5.4094	6.9635	6.814
7.3838	5.6586	6.06	12.8326	6.8047	5.4857	7.2579	6.8924
7.6528	5.8991	6.3399	13.3487	7.0117	5.5465	7.5216	7.0674
7.9416	6.1028	6.5669	13.8443	7.2232	5.606	7.7365	7.3139
8.2028	6.2413	6.7135	14.285	7.4147	5.6268	7.8836	7.5921
8.3878	6.2906	6.7543	14.6385	7.5679	5.585	7.9536	7.8905
8.4738	6.2243	6.6807	14.8699	7.6639	5.4698	7.9467	8.1869
8.4067	6.0362	6.4664	14.9472	7.649	5.2643	7.8365	8.4572
8.1354	5.7062	6.1109	14.8603	7.4786	4.968	7.6181	8.6682
7.6203	5.2767	5.6074	14.6129	7.1331	4.5979	7.3347	8.7771
6.8736	4.7952	5.015	14.1395	6.6316	4.1466	7.0279	8.6588
5.9161	4.2183	4.4433	13.4395	6.0644	3.5823	6.7103	8.3197
4.8566	3.5533	3.8607	12.5648	5.3977	2.9586	6.3183	7.7886
3.7239	2.918	3.2472	11.5228	4.5281	2.3802	5.9443	7.1055
2.5867	2.4046	2.6588	10.4535	3.6858	1.8767	5.6451	6.2952
1.5981	2.086	2.2299	9.4378	2.9977	1.4755	5.4644	5.513
0.8794	1.9926	2.0409	8.5601	2.4918	1.1796	5.4407	4.7895
0.4658	2.1588	2.089	7.8992	2.2533	1.0278	5.5423	4.0716
0.3986	2.5609	2.2074	7.5554	2.4484	1.0641	5.6579	3.9151
