# Supplementary material for: It’s positive to be negative: Achilles tendon work loops during human locomotion
Source: PLoS One. 2017 Jul 3;12(7):e0179976. doi: 10.1371/journal.pone.0179976 (PMC5495204; doi:10.1371/journal.pone.0179976)
Supplement: S1 File — (ZIP) [file pone.0179976.s001.zip › S1_File/direct_tendon_tendon_length_1p25.csv]

5.806	2.7501	3.8996	8.9587	5.914	4.2325	5.3105	4.8795
4.7274	2.0975	3.088	7.372	4.7867	3.7297	4.5679	4.0798
3.5455	1.4443	2.5419	5.6612	3.4459	2.9783	3.7503	3.3276
2.4278	0.7888	1.8301	3.8868	2.0195	2.1472	3.0481	2.6144
1.7874	0.222	1.0453	2.2801	0.7027	1.2549	2.522	2.0443
1.8722	0	0.3858	1.542	0.3636	0.4338	2.04	2.1468
1.7077	1.2305	0.1331	1.4594	1.0165	0.2555	1.291	2.773
1.5209	2.8457	0	1.0835	0.9637	0.3026	0.908	2.9662
1.3095	3.3682	0.0462	0.5721	0.5913	0.1903	0.4234	2.919
1.2193	3.729	0.1569	0.2893	0.4976	0.0527	0.1088	3.0809
1.2199	3.9924	0.1419	0.1642	0.3278	0.0313	0.0285	3.267
1.2598	3.8716	0.1818	0	0	0.0645	0	3.695
1.3782	3.5988	0.2964	0.3567	0.081	0	0.1049	4.1593
1.6294	3.4286	0.4582	0.8674	0.3259	0.0532	0.3616	4.601
1.9071	3.3313	0.6853	1.3233	0.4149	0.363	0.6185	5.0828
2.0899	3.3877	0.9922	1.8755	0.4758	0.7678	0.8545	5.6251
2.3596	3.5712	1.3687	2.4805	0.652	1.1849	1.1416	6.1432
2.8891	3.748	1.7169	3.0208	0.9492	1.5658	1.4703	6.5266
3.5285	3.901	2.0529	3.4854	1.2927	1.9422	1.7884	6.8566
4.1395	4.0183	2.385	3.9293	1.6182	2.3431	2.0937	7.1395
4.6341	4.1004	2.6961	4.3587	1.9259	2.7634	2.3596	7.2757
5.0875	4.1807	2.9846	4.715	2.2479	3.1478	2.5801	7.2839
5.4877	4.2706	3.2517	4.9874	2.569	3.4372	2.7611	7.2192
5.8285	4.3625	3.5063	5.1794	2.8464	3.6768	2.9104	7.1211
6.0325	4.4148	3.7221	5.3417	3.0911	3.9316	3.04	7.0119
6.0091	4.434	3.9	5.5243	3.3198	4.1909	3.1638	6.9106
5.9171	4.4391	4.0428	5.6841	3.5387	4.4073	3.2883	6.8201
5.8619	4.4404	4.1556	5.8109	3.7369	4.5748	3.4164	6.7459
5.8692	4.4658	4.2565	5.9195	3.9041	4.7108	3.548	6.7004
5.9625	4.5181	4.3567	6.0416	4.0548	4.8256	3.6878	6.7149
6.0992	4.5845	4.4427	6.2053	4.2122	4.9167	3.84	6.8021
6.2375	4.6634	4.5294	6.406	4.379	4.9869	4.0104	6.9583
6.3386	4.7438	4.6228	6.6487	4.5327	5.0362	4.2009	7.1647
6.3913	4.8139	4.7398	6.9302	4.6546	5.066	4.42	7.3952
6.3997	4.8847	4.8939	7.2372	4.7869	5.0724	4.6639	7.6262
6.3986	4.9646	5.0747	7.5616	4.9093	5.0646	4.9403	7.8164
6.4026	5.0573	5.2768	7.9002	5.0232	5.0471	5.2529	7.9866
6.4226	5.1556	5.4987	8.2613	5.1475	5.027	5.5998	8.1351
6.4975	5.2929	5.7318	8.6459	5.2769	4.9961	5.9857	8.2373
6.628	5.4806	5.9887	9.0459	5.3983	4.9694	6.4006	8.3166
6.824	5.6979	6.2728	9.459	5.5353	4.9694	6.838	8.39
7.0704	5.9423	6.5936	9.89	5.7152	5.0061	7.2928	8.4533
7.3573	6.2117	6.9369	10.3532	5.9197	5.069	7.7444	8.527
7.6796	6.472	7.3009	10.8456	6.1434	5.1521	8.1956	8.6433
8.0167	6.7349	7.6497	11.3587	6.3613	5.279	8.615	8.7958
8.373	7.0092	7.9713	11.8717	6.601	5.4292	8.9935	8.988
8.6981	7.2472	8.2388	12.3599	6.8893	5.5847	9.3199	9.2247
8.9471	7.4305	8.4344	12.7946	7.1872	5.7255	9.5616	9.5079
9.0837	7.5489	8.5104	13.1524	7.4211	5.8381	9.6951	9.8038
9.0473	7.5665	8.4688	13.4013	7.5816	5.9161	9.7206	10.0669
8.7923	7.4481	8.2883	13.4987	7.6537	5.9567	9.6317	10.2312
8.3016	7.1825	7.9531	13.4226	7.5997	5.9233	9.3997	10.2665
7.578	6.7601	7.4817	13.1312	7.3633	5.7166	9.0569	10.1907
6.6519	6.2057	6.8933	12.6308	6.9224	5.3905	8.6414	9.9681
5.5773	5.5419	6.2724	11.9159	6.3239	4.9927	8.193	9.5635
4.4195	4.8508	5.7163	11.0693	5.7628	4.5069	7.7857	8.9002
3.2403	4.1395	5.2158	10.2055	5.1934	3.9302	7.4494	8.0823
2.0906	3.463	4.6944	9.2143	4.4257	3.3238	7.0884	7.2018
1.092	2.863	4.3539	8.2173	3.6331	2.9004	6.8379	6.3017
0.3283	2.4525	4.2761	7.3737	2.9443	2.7884	6.7935	5.4046
0	2.297	4.3843	6.6735	2.4568	2.5835	7.0214	4.6407
0.3779	2.4927	4.4101	6.3314	2.4058	1.8885	7.3024	4.2488
0.9732	2.9913	4.0006	6.5196	2.8168	1.0194	7.3318	3.5848
