# Supplementary material for: It’s positive to be negative: Achilles tendon work loops during human locomotion
Source: PLoS One. 2017 Jul 3;12(7):e0179976. doi: 10.1371/journal.pone.0179976 (PMC5495204; doi:10.1371/journal.pone.0179976)
Supplement: S1 File — (ZIP) [file pone.0179976.s001.zip › S1_File/moment_arms.csv]

0.04135	0.04438	0.04227	0.05052	0.049673	0.043601	0.04003	0.040242
